# Supplementary material for: Machine learning identifies PPARG as a diagnostic biomarker for sepsis linked to CD14/NF-κB signaling: integrated transcriptomics and experimental validation
Source: Front Cell Infect Microbiol. 2026 May 28;16:1800050. doi: 10.3389/fcimb.2026.1800050 (PMC13253277; doi:10.3389/fcimb.2026.1800050)
Supplement: Supplementary file 1 [file DataSheet1.zip]

Archive with 10 entries (7 files):
- Supplementary/
- Supplementary/Supplementary figures/
- Supplementary/Supplementary figures/Supplementary Figure S1.tif
- Supplementary/Supplementary figures/Supplementary Figure S2.tif
- Supplementary/Supplementary figures/Supplementary Figure S3.tif
- Supplementary/Supplementary tables/
- Supplementary/Supplementary tables/Supplementary Table S3.docx
- Supplementary/Supplementary tables/Supplementary Table S4.docx
- Supplementary/Supplementary tables/Table S1.xlsx
- Supplementary/Supplementary tables/Table S2.xlsx
