# Supplementary material for: Machine learning identifies PPARG as a diagnostic biomarker for sepsis linked to CD14/NF-κB signaling: integrated transcriptomics and experimental validation
Source: Front Cell Infect Microbiol. 2026 May 28;16:1800050. doi: 10.3389/fcimb.2026.1800050 (PMC13253277; doi:10.3389/fcimb.2026.1800050)
Supplement: Supplementary file 1 [file DataSheet1.zip › Supplementary/Supplementary tables/Table S1.xlsx]

## Sheet: Sheet1
The antibodies with the indicated dilutions were as follows:
anti-CD14		Abcam	ab221678	1:3000
anti-PPARG		Abcam	ab45036	1:3000
anti-p65		Abmart	t55034	1:5000
anti-p-p65(Ser536)		Abmart	tp56372	1:1000
GAPDH		Proteintech	10494-1-AP	1:3000
