# Supplementary material for: Machine learning identifies PPARG as a diagnostic biomarker for sepsis linked to CD14/NF-κB signaling: integrated transcriptomics and experimental validation
Source: Front Cell Infect Microbiol. 2026 May 28;16:1800050. doi: 10.3389/fcimb.2026.1800050 (PMC13253277; doi:10.3389/fcimb.2026.1800050)
Supplement: Supplementary file 1 [file DataSheet1.zip › Supplementary/Supplementary tables/Table S2.xlsx]

## Sheet: DEGs
A total of 3,582 DEGs were identified between the CD14-high and CD14-low groups.
	logFC	AveExpr	t	P.Value	adj.P.Val	B
A4GALT	0.844078	15.2712	5.8244	1.09e-08	1.09e-07	9.16695
AAGAB	0.732465	15.1605	9.44611	1.91e-19	9.51e-18	33.3969
ABCB7	0.551411	14.9506	9.57332	6.89e-20	3.67e-18	34.399
ABCC6	0.523983	14.8589	7.28584	1.44e-12	2.71e-11	17.8626
ABHD11.AS1	0.752229	14.8953	6.36231	4.89e-10	6.09e-09	12.1805
ABHD16A	0.521999	15.0383	5.13945	4.11e-07	3.14e-06	5.66401
ABHD6	0.669602	14.8686	9.16018	1.82e-18	7.89e-17	31.1773
ABHD8	0.963524	14.9456	15.4664	1.33e-43	2.14e-40	88.2878
ABI2	-0.698206	14.6787	-6.6227	1.01e-10	1.38e-09	13.719
ABI3	0.700692	14.9224	8.66517	8.13e-17	2.81e-15	27.4466
ACAD11	-0.686333	14.6805	-7.36762	8.34e-13	1.63e-11	18.3953
ACAP1	-0.6219	14.6858	-5.32461	1.6e-07	1.33e-06	6.57308
ACOT13	0.519815	14.8811	8.62771	1.08e-16	3.67e-15	27.1702
ACOT4	-0.624098	14.8333	-6.59964	1.16e-10	1.58e-09	13.5807
ACOX2	1.3811	14.892	13.0953	1.95e-33	6.32e-31	65.1638
ACTL7A	0.660752	15.2084	4.56581	6.43e-06	3.92e-05	3.0311
ACTR10	0.530404	15.1149	6.24402	9.85e-10	1.16e-08	11.4985
ACTR6	0.61955	15.1218	5.25524	2.28e-07	1.84e-06	6.22918
ACTRT2	0.539002	15.1245	3.72097	0.000223507	0.000945175	-0.324567
ACVR1B	-0.787003	14.611	-5.08753	5.33e-07	3.99e-06	5.41424
ACVRL1	1.52871	14.82	13.3767	1.31e-34	4.84e-32	67.829
ADAM11	0.856857	15.6957	4.90177	1.33e-06	9.23e-06	4.53916
ADAM20	-0.596431	14.8277	-5.58712	4e-08	3.65e-07	7.91028
ADAM22	-0.551061	14.8276	-6.10466	2.22e-09	2.47e-08	10.7089
ADAM9	0.526586	14.9783	4.88847	1.42e-06	9.78e-06	4.47761
ADAMTS2	1.05077	14.7972	6.40493	3.78e-10	4.78e-09	12.4287
ADAMTS5	0.50701	14.9911	3.51642	0.00048166	0.00180214	-1.04064
ADAMTSL4	0.685689	14.902	9.36689	3.58e-19	1.71e-17	32.7773
ADAP1	0.639865	14.9405	10.0055	2.03e-21	1.33e-19	37.8683
ADAP2	1.0122	14.8708	16.5306	2.46e-48	8.76e-45	99.0625
ADAT3	0.564048	14.9719	9.62012	4.73e-20	2.57e-18	34.7699
ADCYAP1R1	0.58079	15.0719	4.31278	1.98e-05	0.000109644	1.95978
ADK	0.529747	14.8637	6.48337	2.36e-10	3.07e-09	12.8894
ADM	0.695277	14.76	5.11153	4.73e-07	3.57e-06	5.52942
ADORA2B	0.811309	14.8276	9.09622	3e-18	1.26e-16	30.6872
ADPRH	1.2715	14.9269	14.9429	2.64e-41	2.73e-38	83.0647
ADRBK2	0.764501	14.9245	11.0817	2.09e-25	2.24e-23	46.9157
ADSS	0.612535	14.9894	5.77169	1.46e-08	1.43e-07	8.88388
ADSSL1	0.5232	14.8377	5.72902	1.85e-08	1.78e-07	8.65637
AGAP1	-0.562363	14.912	-6.64861	8.57e-11	1.19e-09	13.8748
AGAP3	0.624381	14.8821	10.4192	6.36e-23	5.01e-21	41.2799
AGK	-0.503502	14.752	-5.43908	8.79e-08	7.6e-07	7.14925
AGPAT2	1.17845	15.2003	10.9591	6.11e-25	6.21e-23	45.8573
AGRP	0.531707	14.9074	6.66566	7.71e-11	1.08e-09	13.9777
AGXT	0.655322	15.2206	4.34156	1.75e-05	9.81e-05	2.0788
AIF1	0.592981	14.9266	8.83463	2.25e-17	8.38e-16	28.7075
AIFM3	0.866158	14.743	8.04957	7.44e-15	1.98e-13	23.0157
AKAP14	0.578123	15.3114	4.50221	8.57e-06	5.11e-05	2.75656
ALB	0.57492	15.27	4.76202	2.59e-06	1.71e-05	3.9001
ALDH2	0.728449	14.8318	7.73403	6.86e-14	1.58e-12	20.839
ALDH3A2	0.631015	14.9044	9.66005	3.42e-20	1.89e-18	35.0873
ALDOA	0.666757	14.9003	12.2568	5.18e-30	1.01e-27	57.3791
ALG3	0.685897	15.0667	8.54952	1.93e-16	6.33e-15	26.5962
ALKBH7	0.575392	14.8751	8.60828	1.25e-16	4.21e-15	27.0273
ALMS1P	-0.509275	14.8997	-4.87168	1.53e-06	1.05e-05	4.40014
ALOX12B	0.65266	15.2228	4.5812	5.99e-06	3.67e-05	3.09806
ALOX15B	0.648076	15.1464	3.70142	0.000240897	0.00100805	-0.394646
AMFR	0.549201	14.909	7.12096	4.26e-12	7.34e-11	16.8028
AMIGO1	-0.8496	14.9333	-7.28953	1.4e-12	2.65e-11	17.8866
AMPH	1.12883	14.82	6.30757	6.77e-10	8.2e-09	11.8635
ANAPC11	0.735409	14.9201	14.7842	1.29e-40	1.22e-37	81.4925
ANAPC7	-0.567011	14.685	-6.03035	3.41e-09	3.68e-08	10.2941
ANG	1.15825	14.9261	13.7353	4.08e-36	1.87e-33	71.2589
ANKRD10.IT1	-0.641743	14.5392	-6.13529	1.86e-09	2.09e-08	10.8812
ANKRD18A	-0.815504	14.8308	-7.92062	1.86e-14	4.66e-13	22.1182
ANKRD18B	-0.517643	14.9071	-6.94387	1.34e-11	2.13e-10	15.6861
ANKRD20A8P	-0.503252	14.9202	-5.26764	2.14e-07	1.73e-06	6.29033
ANKRD34B	0.881548	14.628	3.99093	7.68e-05	0.00037018	0.6786
ANKRD35	1.19816	14.9627	12.7341	6e-32	1.5e-29	61.7812
ANKRD36	-0.668185	14.7681	-8.54557	1.99e-16	6.5e-15	26.5673
ANKRD36B	-0.661746	14.7783	-7.61838	1.52e-13	3.33e-12	20.0578
ANKRD36BP1	0.523355	15.0057	5.2125	2.84e-07	2.25e-06	6.01925
ANKRD36BP2	-0.715074	14.8997	-9.53435	9.42e-20	4.92e-18	34.091
ANKRD44	-0.76788	14.6893	-8.21732	2.22e-15	6.31e-14	24.1994
ANKRD50	0.602292	14.8798	6.9338	1.43e-11	2.26e-10	15.6232
ANKRD55	-0.510471	14.9258	-4.55201	6.84e-06	4.16e-05	2.97122
ANKRD57	1.0293	14.8527	12.0034	5.34e-29	9.02e-27	55.0762
ANKRD58	1.0189	14.9281	11.0854	2.02e-25	2.17e-23	46.9475
ANO10	0.789238	14.9057	14.0159	2.62e-37	1.53e-34	73.9687
ANO5	1.14116	14.8519	10.2669	2.3e-22	1.72e-20	40.0147
ANO9	-0.655361	14.8497	-6.80474	3.23e-11	4.81e-10	14.8246
ANXA1	0.561832	14.8604	7.55383	2.37e-13	5.04e-12	19.6258
ANXA2	0.717629	14.9057	12.9273	9.65e-33	2.79e-30	63.5855
ANXA2P1	0.618796	14.703	5.292	1.89e-07	1.55e-06	6.4109
ANXA4	0.736965	14.9494	9.69261	2.63e-20	1.48e-18	35.3467
ANXA5	0.60321	14.8384	8.37248	7.16e-16	2.18e-14	25.3102
ANXA7	0.761409	15.0754	9.32029	5.18e-19	2.42e-17	32.4145
ANXA8L2	1.09455	14.5531	5.20595	2.94e-07	2.31e-06	5.9872
AP2S1	0.741925	14.8945	14.9863	1.71e-41	1.89e-38	83.4951
AP3S1	0.586899	15.0663	9.6048	5.35e-20	2.88e-18	34.6484
APBA2	-0.907624	14.7987	-7.75324	6e-14	1.39e-12	20.9696
APCDD1	1.41697	14.7616	10.5178	2.75e-23	2.22e-21	42.1058
APLN	0.526827	15.2537	4.50604	8.43e-06	5.03e-05	2.77299
APLP1	0.684644	15.1605	4.43314	1.17e-05	6.77e-05	2.46241
APLP2	0.587809	14.8376	9.47449	1.52e-19	7.72e-18	33.6197
APOA2	0.584604	15.3092	4.30935	2.01e-05	0.000111104	1.94564
APOBEC3A	0.712559	14.7171	3.75555	0.000195603	0.000843267	-0.199749
APOBEC3D	-0.516243	14.8724	-5.34223	1.46e-07	1.22e-06	6.66104
APOBEC3G	-0.550533	14.6777	-4.40164	1.34e-05	7.7e-05	2.32963
APOBEC3H	-0.589277	14.8928	-6.29678	7.22e-10	8.7e-09	11.8013
APOL6	-0.554055	14.8028	-6.05723	2.92e-09	3.19e-08	10.4437
APRT	0.703184	14.8791	10.6202	1.15e-23	9.83e-22	42.9684
AQP3	-1.00723	14.7314	-7.50532	3.3e-13	6.85e-12	19.303
AQP4	0.664666	15.2596	4.69929	3.47e-06	2.24e-05	3.61868
AQP5	0.506577	15.1327	3.95734	8.8e-05	0.000418024	0.550202
AQP8	0.559322	15.2213	3.51689	0.000480842	0.00180008	-1.03906
AQP9	0.887725	14.8	7.98118	1.21e-14	3.12e-13	22.5383
AREG	0.636542	14.9101	3.74658	0.00020251	0.000870003	-0.23224
ARF5	0.827643	15.1914	10.0208	1.79e-21	1.18e-19	37.9933
ARF6	0.664457	14.7675	6.00465	3.95e-09	4.23e-08	10.1516
ARFGAP1	0.567508	15.1538	6.54031	1.67e-10	2.23e-09	13.2266
ARG1	0.852151	14.6388	3.42024	0.000682542	0.00240848	-1.36413
ARGFXP2	-0.822987	14.6171	-5.41134	1.02e-07	8.74e-07	7.00865
ARHGAP11B	-0.764903	14.7352	-6.72384	5.37e-11	7.71e-10	14.3302
ARHGAP22	0.871491	14.8777	7.91406	1.95e-14	4.86e-13	22.0729
ARHGAP42	-0.504555	14.8956	-6.09087	2.41e-09	2.66e-08	10.6316
ARHGEF10L	0.996966	14.6792	7.82172	3.72e-14	8.91e-13	21.4373
ARHGEF11	0.569806	14.8786	6.39099	4.11e-10	5.17e-09	12.3474
ARHGEF15	-1.02511	14.9152	-5.4044	1.06e-07	9.04e-07	6.97352
ARHGEF40	0.601437	14.8663	5.36985	1.26e-07	1.07e-06	6.7995
ARIH1	-0.756754	14.2978	-6.8616	2.26e-11	3.46e-10	15.1749
ARL10	-0.549593	14.8844	-5.3919	1.13e-07	9.61e-07	6.91048
ARL2BP	0.781775	15.0327	8.83436	2.26e-17	8.38e-16	28.7054
ARL6IP5	0.582359	14.9446	6.99111	9.87e-12	1.61e-10	15.9818
ARMCX1	0.500498	14.8243	6.23171	1.06e-09	1.24e-08	11.4281
ARMCX4	0.613043	15.2569	5.18217	3.31e-07	2.58e-06	5.87122
ARPC1A	0.594547	14.9124	10.5188	2.73e-23	2.21e-21	42.1143
ARPC1B	0.626111	14.8718	6.75286	4.48e-11	6.52e-10	14.507
ARPC3	0.75369	14.9565	13.3577	1.58e-34	5.69e-32	67.6477
ARPC5	0.524143	14.7468	6.53302	1.74e-10	2.32e-09	13.1833
ARR3	0.519575	15.1915	3.85385	0.000133137	0.000601536	0.161014
ARRDC4	0.800389	14.9651	8.9383	1.02e-17	3.99e-16	29.4872
ASAP1	0.584126	14.9375	6.06677	2.77e-09	3.03e-08	10.4968
ASB16	0.562935	15.0035	5.66568	2.61e-08	2.46e-07	8.32134
ASGR1	1.24046	15.2227	10.5368	2.34e-23	1.91e-21	42.2652
ASGR2	1.50809	14.8363	16.7795	1.87e-49	7.49e-46	101.608
ASPHD2	0.585301	14.9627	7.18975	2.71e-12	4.83e-11	17.2426
ASRGL1	0.642029	15.0801	6.95255	1.26e-11	2.03e-10	15.7403
ATF6	0.627253	14.9009	11.7928	3.65e-28	5.62e-26	53.1809
ATF7IP	-0.873431	14.2535	-6.70286	6.12e-11	8.69e-10	14.2028
ATL3	0.628349	14.9325	9.93262	3.7e-21	2.34e-19	37.2766
ATM	-0.688644	14.6663	-9.54231	8.84e-20	4.63e-18	34.1539
ATOH8	0.710209	14.906	6.87814	2.03e-11	3.14e-10	15.2773
ATP1B3	0.595361	14.9097	10.0308	1.65e-21	1.1e-19	38.075
ATP5G3	0.53334	14.8452	9.0173	5.54e-18	2.24e-16	30.0857
ATP5H	0.84951	14.9679	11.6544	1.28e-27	1.85e-25	51.9447
ATP5I	0.589768	14.9527	11.8262	2.69e-28	4.23e-26	53.48
ATP5O	0.507004	14.8574	10.9696	5.58e-25	5.72e-23	45.9478
ATP6	-0.664831	14.5622	-5.13951	4.11e-07	3.14e-06	5.6643
ATP6V0C	0.622114	14.9115	12.9138	1.1e-32	3.06e-30	63.4587
ATP6V1A	0.690097	14.8859	9.36002	3.78e-19	1.79e-17	32.7237
ATP6V1D	0.571239	14.9056	8.5883	1.45e-16	4.83e-15	26.8805
ATP6V1F	0.6487	14.8952	11.4485	8.1e-27	1.06e-24	50.1212
ATP8B2	-0.9268	14.7958	-7.75891	5.77e-14	1.34e-12	21.0082
ATPAF2	0.585023	14.8894	10.9869	4.8e-25	4.96e-23	46.0968
ATPIF1	0.509505	14.9447	8.46348	3.66e-16	1.17e-14	25.9688
AURKAIP1	0.512917	15.0007	9.25319	8.79e-19	3.96e-17	31.8943
AVPI1	0.601509	14.996	8.92252	1.15e-17	4.45e-16	29.3682
AXIN2	-0.664089	14.8145	-5.82038	1.12e-08	1.11e-07	9.14532
AZGP1	0.571264	15.2448	4.19422	3.3e-05	0.000173391	1.47715
B3GALNT1	0.529842	15.1018	4.751	2.72e-06	1.79e-05	3.8504
B3GALT4	0.734899	14.9925	13.507	3.74e-35	1.6e-32	69.0707
B3GALT6	0.678048	14.8843	9.31878	5.24e-19	2.44e-17	32.4028
B3GAT1	-0.626459	14.8073	-4.0281	6.6e-05	0.000322555	0.82184
B3GNT5	0.711448	14.9752	6.25644	9.16e-10	1.08e-08	11.5696
B3GNT8	0.501509	15.0042	5.00302	8.1e-07	5.88e-06	5.01252
B3GNT9	-0.562908	14.8685	-7.7353	6.8e-14	1.57e-12	20.8476
B4GALNT4	0.700257	15.1555	5.05334	6.32e-07	4.67e-06	5.25097
BACH2	-0.857317	14.8091	-7.5726	2.08e-13	4.47e-12	19.7511
BAGE	-0.702122	14.5233	-5.99015	4.29e-09	4.58e-08	10.0715
BAGE4	-0.60131	14.7309	-5.37621	1.22e-07	1.04e-06	6.83146
BAHCC1	0.682366	14.8984	8.39274	6.17e-16	1.89e-14	25.4564
BAIAP3	-0.734967	14.8792	-5.10339	4.93e-07	3.71e-06	5.49032
BATF	0.755982	15.0617	9.36877	3.53e-19	1.69e-17	32.792
BATF3	0.626739	14.8911	6.83726	2.63e-11	3.99e-10	15.0247
BBC3	0.809669	15.2506	7.71734	7.7e-14	1.76e-12	20.7257
BCAT1	0.841345	14.8442	9.6702	3.15e-20	1.76e-18	35.1681
BCDIN3D	0.511612	15.0113	6.99479	9.64e-12	1.58e-10	16.0048
BCKDK	0.625368	14.8925	11.831	2.58e-28	4.09e-26	53.5236
BCL11B	-0.792342	14.8916	-6.82739	2.8e-11	4.22e-10	14.9639
BCL2A1	0.529589	14.875	6.05962	2.88e-09	3.15e-08	10.457
BCL3	0.783583	14.987	7.07994	5.56e-12	9.4e-11	16.5421
BCL9	-0.836683	14.5569	-7.39517	6.93e-13	1.37e-11	18.5759
BEAN1	0.559174	15.2271	3.87371	0.000123058	0.000562014	0.234954
BEND5	-0.516922	14.7159	-4.00973	7.11e-05	0.000345433	0.750922
BEX1	0.639884	14.9194	4.82146	1.95e-06	1.32e-05	4.16987
BID	0.782603	14.9617	12.17	1.16e-29	2.17e-27	56.5876
BIRC6	0.50421	15.1514	6.71602	5.64e-11	8.06e-10	14.2827
BK250D10.8	0.533958	15.1552	4.2759	2.32e-05	0.000126443	1.80832
BLNK	-0.53626	14.8282	-4.99109	8.59e-07	6.21e-06	4.95627
BLOC1S1	0.665342	14.9323	10.5578	1.95e-23	1.62e-21	42.4422
BLOC1S2	0.507837	14.9555	7.26095	1.7e-12	3.14e-11	17.7014
BLVRA	0.97654	14.9002	14.0373	2.13e-37	1.26e-34	74.1765
BLVRB	1.04739	14.865	15.1904	2.18e-42	2.92e-39	85.5264
BMF	0.604782	14.8873	9.89773	4.93e-21	3.08e-19	36.9942
BMX	0.634116	14.7697	3.08346	0.00217159	0.00603923	-2.42938
BRD2	0.562616	15.1565	6.31571	6.45e-10	7.86e-09	11.9105
BRI3	0.682721	14.8532	14.3253	1.24e-38	8.87e-36	76.9806
BST1	0.696234	14.8738	9.15102	1.96e-18	8.42e-17	31.107
BST2	0.764775	15.0212	9.73308	1.89e-20	1.09e-18	35.67
BTBD3	0.570313	14.9071	6.96442	1.17e-11	1.89e-10	15.8145
BTBD9.AS1	0.759927	15.4442	4.06105	5.76e-05	0.000285669	0.949887
BTN3A1	-0.563375	14.8121	-7.06913	5.96e-12	1.01e-10	16.4736
BUD13	0.84018	15.3935	8.26861	1.53e-15	4.45e-14	24.5649
C10orf10	0.696696	14.9197	4.72847	3.03e-06	1.97e-05	3.74914
C10orf11	0.728776	14.836	9.43236	2.13e-19	1.05e-17	33.2891
C10orf114	0.540259	15.0922	4.02961	6.56e-05	0.000320599	0.827718
C10orf125	0.543455	14.7927	6.94798	1.3e-11	2.08e-10	15.7117
C10orf128	-0.596807	14.9658	-7.18006	2.89e-12	5.13e-11	17.1804
C10orf82	0.72581	15.2292	4.47052	9.88e-06	5.8e-05	2.6211
C11orf10	0.787421	15.0573	9.56196	7.55e-20	3.98e-18	34.3092
C11orf31	0.638086	14.8704	11.2099	6.76e-26	7.83e-24	48.0292
C11orf46	-0.616574	14.5985	-5.17394	3.46e-07	2.67e-06	5.83116
C11orf71	0.612858	14.9464	11.3378	2.18e-26	2.67e-24	49.1473
C11orf73	0.550307	14.9062	7.64584	1.26e-13	2.8e-12	20.2425
C11orf74	0.963198	14.8365	11.1903	8.03e-26	9.17e-24	47.8587
C11orf75	1.32709	14.9426	15.3526	4.23e-43	6.17e-40	87.1472
C11orf80	-0.934824	14.9505	-8.8824	1.56e-17	5.93e-16	29.0659
C11orf83	0.528784	14.9112	10.6268	1.08e-23	9.37e-22	43.0238
C11orf87	0.706508	15.1663	4.96222	9.89e-07	7.06e-06	4.82069
C11orf88	-0.7688	14.8073	-6.52155	1.87e-10	2.47e-09	13.1152
C11orf95	0.663092	15.0456	6.1049	2.22e-09	2.47e-08	10.7103
C12orf62	0.503321	14.8687	9.78222	1.27e-20	7.49e-19	36.0637
C12orf75	-0.517784	14.827	-4.36344	1.59e-05	8.97e-05	2.16978
C13orf15	-0.603668	14.8855	-5.65333	2.79e-08	2.62e-07	8.25641
C14orf109	0.732559	14.921	9.98795	2.35e-21	1.52e-19	37.7258
C14orf166	0.802417	14.9214	10.048	1.43e-21	9.56e-20	38.215
C14orf167	0.591286	15.1786	6.49645	2.18e-10	2.85e-09	12.9666
C14orf64	-0.578797	14.8598	-6.5287	1.79e-10	2.37e-09	13.1577
C15orf24	0.561645	14.8651	8.50926	2.61e-16	8.4e-15	26.3021
C15orf38	0.938139	14.7489	8.87541	1.65e-17	6.24e-16	29.0135
C15orf39	0.87316	14.995	11.7001	8.44e-28	1.26e-25	52.3521
C15orf44	0.594937	15.0783	7.25517	1.76e-12	3.25e-11	17.664
C15orf48	0.520941	14.9975	5.20182	3e-07	2.36e-06	5.96705
C15orf63	0.724858	15.2763	7.09959	4.89e-12	8.33e-11	16.6668
C16orf57	0.518192	14.9938	5.72391	1.9e-08	1.83e-07	8.62925
C16orf91	0.508055	14.8848	8.67936	7.3e-17	2.54e-15	27.5516
C17orf13	-0.675587	14.6859	-7.15644	3.37e-12	5.92e-11	17.0292
C17orf28	-0.570573	14.9223	-5.12788	4.36e-07	3.31e-06	5.60816
C17orf56	0.503686	15.1154	6.85184	2.4e-11	3.66e-10	15.1147
C17orf6	-0.626414	14.8718	-6.72479	5.34e-11	7.66e-10	14.336
C17orf61	0.568946	14.8708	10.0394	1.53e-21	1.02e-19	38.1447
C17orf66	-0.559994	14.8248	-5.33517	1.51e-07	1.26e-06	6.62577
C17orf77	0.504654	15.2234	4.01641	6.92e-05	0.000337044	0.776672
C17orf79	0.774811	15.0123	10.6738	7.24e-24	6.43e-22	43.4213
C17orf81	0.677591	15.0485	8.04713	7.57e-15	2.01e-13	22.9987
C17orf82	0.720901	15.1765	6.23637	1.03e-09	1.21e-08	11.4548
C17orf87	0.627241	14.8008	8.32094	1.05e-15	3.11e-14	24.9396
C19orf10	0.671848	14.9678	9.79803	1.12e-20	6.64e-19	36.1906
C19orf23	0.575838	15.1168	5.3425	1.46e-07	1.22e-06	6.66239
C19orf24	0.543698	15.0106	9.79039	1.19e-20	7.02e-19	36.1293
C19orf57	-0.51365	14.7985	-5.27209	2.1e-07	1.7e-06	6.31231
C19orf59	1.12195	14.7365	9.25476	8.69e-19	3.92e-17	31.9064
C19orf79	0.697492	14.9283	13.4959	4.16e-35	1.76e-32	68.9646
C1GALT1C1	0.64986	15.0548	7.74657	6.29e-14	1.45e-12	20.9243
C1orf122	0.534018	14.983	9.18005	1.56e-18	6.83e-17	31.3301
C1orf21	-0.611871	14.9008	-5.80977	1.18e-08	1.18e-07	9.08819
C1orf210	0.64998	15.381	4.18763	3.39e-05	0.000177652	1.45069
C1orf212	0.724183	14.9635	10.0785	1.11e-21	7.52e-20	38.4643
C1orf220	-0.993744	14.6596	-7.14816	3.56e-12	6.23e-11	16.9763
C1orf226	0.736884	14.9837	5.19418	3.12e-07	2.44e-06	5.92974
C1orf31	0.5855	14.8851	7.8316	3.47e-14	8.37e-13	21.505
C1orf35	0.594173	15.1082	7.97225	1.29e-14	3.31e-13	22.4763
C1orf53	0.568173	14.7584	7.12378	4.18e-12	7.23e-11	16.8207
C1orf54	0.815229	14.9422	9.5777	6.65e-20	3.54e-18	34.4337
C1orf63	-0.504612	14.6534	-5.63162	3.14e-08	2.92e-07	8.1425
C1orf64	0.500147	15.1305	3.6409	0.000303166	0.00122592	-0.609416
C1orf85	0.786553	14.9829	10.9788	5.15e-25	5.29e-23	46.0271
C1QA	1.12769	14.8475	5.89062	7.53e-09	7.73e-08	9.5257
C1QB	0.940383	14.893	4.88557	1.43e-06	9.91e-06	4.4642
C1QC	0.723046	14.9805	3.93915	9.47e-05	0.000446303	0.481089
C1QTNF5	0.695763	15.2321	4.3692	1.55e-05	8.78e-05	2.19381
C2	0.682523	14.9195	6.48806	2.29e-10	2.99e-09	12.9171
C20orf141	0.748184	15.1451	5.62341	3.29e-08	3.04e-07	8.09953
C20orf194	0.693819	14.9129	8.67311	7.65e-17	2.66e-15	27.5053
C20orf20	0.617588	15.0565	10.9206	8.55e-25	8.47e-23	45.5265
C20orf201	0.685163	15.1384	6.25109	9.45e-10	1.11e-08	11.539
C20orf24	0.776712	14.9853	11.2252	5.9e-26	6.89e-24	48.1625
C20orf29	0.596756	15.0102	9.60122	5.5e-20	2.96e-18	34.62
C20orf54	0.500656	15.1922	4.43238	1.17e-05	6.78e-05	2.45919
C20orf72	0.599632	15.1476	6.91047	1.65e-11	2.59e-10	15.478
C2CD4B	0.547457	15.1994	3.53157	0.000455602	0.00172431	-0.988925
C2orf28	0.671093	14.914	7.83974	3.28e-14	7.95e-13	21.5609
C2orf62	0.632259	14.8925	6.53684	1.7e-10	2.27e-09	13.206
C2orf68	0.538759	15.254	6.19908	1.28e-09	1.48e-08	11.2422
C2orf82	0.518796	14.9959	4.72427	3.09e-06	2.01e-05	3.73031
C2orf89	-0.600117	14.9293	-5.25185	2.32e-07	1.86e-06	6.21247
C3AR1	0.97198	14.8499	12.0133	4.88e-29	8.46e-27	55.1653
C3orf14	0.655134	14.7724	6.09126	2.4e-09	2.65e-08	10.6338
C3orf78	0.814752	14.9245	13.129	1.41e-33	4.73e-31	65.4816
C4BPA	0.783855	15.2011	3.57429	0.000389045	0.00151254	-0.84195
C4orf10	-0.762758	14.8618	-7.05922	6.36e-12	1.07e-10	16.4109
C4orf27	0.557676	14.9893	6.22179	1.12e-09	1.31e-08	11.3716
C4orf3	0.631566	14.9338	9.72444	2.03e-20	1.16e-18	35.6009
C4orf32	0.75063	15.0334	8.13176	4.12e-15	1.14e-13	23.5934
C4orf48	0.859308	14.9771	12.4054	1.3e-30	2.75e-28	58.7408
C4orf6	0.873617	14.8911	3.87219	0.000123806	0.000564864	0.229265
C5orf65	0.558985	15.1653	3.89639	0.000112431	0.000519692	0.319837
C6orf1	0.517201	14.952	10.1409	6.59e-22	4.63e-20	38.976
C6orf115	0.622497	14.9122	9.71851	2.13e-20	1.21e-18	35.5535
C6orf15	0.56679	15.3005	4.25126	2.58e-05	0.000139008	1.7078
C6orf226	0.625439	14.9039	10.361	1.04e-22	7.98e-21	40.7952
C6orf47	0.540869	15.1011	6.17573	1.47e-09	1.69e-08	11.1097
C6orf62	0.574374	15.2181	6.81742	2.98e-11	4.46e-10	14.9026
C6orf97	0.607468	14.8566	6.28254	7.85e-10	9.4e-09	11.7194
C7orf51	0.598169	14.9854	4.90911	1.28e-06	8.93e-06	4.57314
C7orf55	0.579096	14.885	8.82154	2.49e-17	9.19e-16	28.6095
C7orf59	0.514806	15.0178	8.15828	3.41e-15	9.5e-14	23.7807
C8orf31	0.743725	14.824	6.27452	8.23e-10	9.82e-09	11.6733
C8orf76	0.536957	14.9213	10.3837	8.58e-23	6.67e-21	40.9841
C8orf80	-0.567695	14.8987	-6.26454	8.73e-10	1.04e-08	11.616
C8orf82	0.846965	14.9795	12.5396	3.72e-31	8.47e-29	59.978
C9orf123	-0.640002	14.8337	-5.75905	1.57e-08	1.53e-07	8.81634
C9orf167	0.569921	14.775	7.31155	1.21e-12	2.31e-11	18.0296
C9orf23	0.614383	14.9132	10.9892	4.7e-25	4.88e-23	46.1169
C9orf47	0.534719	14.9058	6.37713	4.47e-10	5.6e-09	12.2666
C9orf62	0.573816	15.1741	4.11108	4.68e-05	0.000236686	1.14611
C9orf69	0.516239	14.8812	7.13258	3.94e-12	6.85e-11	16.8768
C9orf7	0.565229	14.994	8.3214	1.04e-15	3.11e-14	24.9429
CA11	-0.569975	14.941	-6.84123	2.57e-11	3.9e-10	15.0492
CA2	-0.702386	14.7067	-4.64251	4.52e-06	2.84e-05	3.36685
CACNA2D4	0.54608	14.9064	8.16372	3.28e-15	9.15e-14	23.8192
CACNG6	0.792234	15.0341	4.78598	2.31e-06	1.54e-05	4.00847
CADPS	0.504034	15.283	4.01158	7.06e-05	0.000343153	0.758021
CALCOCO1	-0.663386	14.426	-4.96622	9.7e-07	6.94e-06	4.83945
CALCRL	0.551688	14.959	6.89731	1.8e-11	2.8e-10	15.3962
CALHM2	0.593542	14.919	9.41687	2.41e-19	1.18e-17	33.1678
CALHM3	0.853416	14.9081	7.27486	1.55e-12	2.9e-11	17.7915
CALM2	0.790426	14.9399	9.79949	1.1e-20	6.57e-19	36.2024
CALML4	0.602873	14.8951	9.77677	1.33e-20	7.78e-19	36.0199
CALR	0.602375	14.9739	8.44941	4.06e-16	1.28e-14	25.8666
CAMK1	0.703665	14.7918	7.22135	2.2e-12	4.01e-11	17.4458
CAMK2D	-0.531859	14.8591	-5.77575	1.43e-08	1.4e-07	8.90563
CAMK2N1	-0.627235	14.865	-5.26554	2.17e-07	1.75e-06	6.27999
CAMK4	-0.689294	14.9732	-6.20617	1.23e-09	1.43e-08	11.2826
CAMP	0.54091	15.0432	3.44014	0.000635469	0.00226906	-1.2979
CAND1	-1.33941	14.6625	-5.7714	1.46e-08	1.43e-07	8.88238
CAPG	0.753431	14.8204	11.1599	1.05e-25	1.17e-23	47.5943
CAPN2	0.640083	14.9413	9.60073	5.53e-20	2.97e-18	34.6161
CAPZA2	0.742004	15.0127	9.59341	5.86e-20	3.13e-18	34.558
CARD6	0.624721	14.8775	8.21922	2.19e-15	6.23e-14	24.2129
CARD9	0.638442	14.8001	8.89818	1.38e-17	5.29e-16	29.1847
CARNS1	-0.527946	14.8742	-5.45251	8.19e-08	7.12e-07	7.21752
CARS2	0.549995	15.0365	6.16574	1.56e-09	1.78e-08	11.0531
CASC3	0.557294	14.813	5.78671	1.34e-08	1.33e-07	8.96437
CASP1	0.608082	14.9806	8.64651	9.35e-17	3.2e-15	27.3089
CASP4	0.578417	15.0025	8.95784	8.76e-18	3.47e-16	29.6349
CASR	0.510343	15.1909	4.25023	2.6e-05	0.000139527	1.70362
CAST	0.562583	14.9615	10.9599	6.07e-25	6.18e-23	45.8644
CATSPER1	0.900652	14.9542	11.1209	1.48e-25	1.61e-23	47.2554
CATSPERG	0.556848	15.1945	5.32358	1.61e-07	1.33e-06	6.56796
CBFA2T3	0.53972	14.9833	7.68407	9.69e-14	2.18e-12	20.5004
CBLB	-0.53867	14.8879	-7.63914	1.32e-13	2.92e-12	20.1974
CBWD7	-0.624693	14.5884	-5.65353	2.79e-08	2.61e-07	8.25743
CBX1	0.533564	14.9735	7.44011	5.12e-13	1.04e-11	18.8715
CBX8	0.726552	14.9042	8.20646	2.41e-15	6.8e-14	24.1222
CCBP2	0.521053	15.1747	3.65419	0.000288316	0.00117347	-0.562534
CCDC112	0.722211	15.0392	7.39701	6.85e-13	1.36e-11	18.588
CCDC117	0.520312	15.0379	5.24036	2.47e-07	1.97e-06	6.15591
CCDC13	0.518725	14.8007	4.0332	6.46e-05	0.000316352	0.841592
CCDC132	-0.52435	14.6026	-4.92171	1.2e-06	8.46e-06	4.6317
CCDC149	0.710698	14.8845	12.5035	5.22e-31	1.16e-28	59.6444
CCDC151	0.929834	14.9252	11.5194	4.3e-27	5.79e-25	50.7469
CCDC23	0.746542	15.1586	9.16641	1.74e-18	7.53e-17	31.2252
CCDC28A	0.583353	15.0519	9.44709	1.89e-19	9.46e-18	33.4046
CCDC56	0.637404	14.8295	8.82944	2.34e-17	8.67e-16	28.6686
CCDC65	-0.521951	14.8385	-4.80999	2.06e-06	1.38e-05	4.11757
CCDC7	-0.766978	14.8261	-9.5281	9.91e-20	5.15e-18	34.0417
CCDC88A	0.827974	14.8086	12.0125	4.91e-29	8.47e-27	55.159
CCDC9	-0.575015	14.8113	-4.9242	1.19e-06	8.36e-06	4.64324
CCL23	0.982893	14.8385	13.4373	7.32e-35	2.9e-32	68.4056
CCL28	-0.874359	14.8093	-8.48966	3.02e-16	9.65e-15	26.1592
CCL5	-0.601017	14.8023	-4.66884	4e-06	2.54e-05	3.48325
CCNA2	-0.506366	15.0217	-4.27421	2.34e-05	0.000127303	1.80143
CCND2	-0.832744	14.7506	-6.76871	4.05e-11	5.95e-10	14.6038
CCNJ	0.79258	15.1123	9.38101	3.2e-19	1.54e-17	32.8875
CCR1	1.20982	14.981	12.2509	5.47e-30	1.06e-27	57.3257
CCR2	0.923488	14.7814	10.4557	4.66e-23	3.71e-21	41.5857
CCR4	-0.708197	14.8063	-5.63589	3.07e-08	2.86e-07	8.16488
CCRL2	0.509715	14.8866	7.10872	4.61e-12	7.89e-11	16.7249
CD14	1.23062	14.8147	26.5717	2.48e-94	7.97e-90	203.567
CD151	0.682188	14.8541	7.56867	2.14e-13	4.58e-12	19.7249
CD163	1.16161	14.9915	9.06866	3.72e-18	1.55e-16	30.4767
CD1D	1.13252	14.8748	11.5022	5.01e-27	6.73e-25	50.5948
CD22	-0.555408	14.9092	-4.51781	7.99e-06	4.8e-05	2.82357
CD24	-0.641418	14.9802	-5.49919	6.4e-08	5.68e-07	7.45607
CD274	-0.545178	14.9172	-3.69255	0.000249201	0.00103901	-0.426331
CD300E	0.842585	14.8302	9.68626	2.77e-20	1.55e-18	35.2961
CD302	0.71825	14.8373	10.2342	3.02e-22	2.21e-20	39.7441
CD33	0.652247	14.8708	11.9594	7.99e-29	1.33e-26	54.6786
CD36	0.726429	15.0483	5.08738	5.34e-07	3.99e-06	5.41353
CD3E	-0.633102	15.0059	-5.63092	3.16e-08	2.93e-07	8.13882
CD46	-0.53314	14.7278	-5.18215	3.31e-07	2.58e-06	5.87113
CD63	1.02928	14.8976	13.3714	1.38e-34	5.04e-32	67.7782
CD68	0.707273	14.8126	10.6407	9.61e-24	8.43e-22	43.1415
CD7	-0.672731	14.732	-6.03626	3.29e-09	3.57e-08	10.3269
CD86	0.866628	15.0427	4.45168	1.08e-05	6.27e-05	2.54095
CD8A	-0.578307	14.8484	-5.26225	2.2e-07	1.78e-06	6.26374
CD8B	-0.724997	14.8416	-5.16537	3.61e-07	2.78e-06	5.78955
CD93	0.625103	14.7675	6.7507	4.54e-11	6.6e-10	14.4938
CDC14A	-0.960738	14.5498	-8.60381	1.29e-16	4.34e-15	26.9944
CDC25B	-0.724914	14.7292	-5.92193	6.31e-09	6.56e-08	9.69654
CDC42BPA	0.51476	14.7938	4.63569	4.66e-06	2.92e-05	3.33677
CDC42EP1	0.975273	14.7299	5.96502	4.95e-09	5.23e-08	9.93295
CDC42EP2	0.554898	14.8941	6.77191	3.97e-11	5.84e-10	14.6234
CDC73	-0.734623	14.4144	-6.88161	1.99e-11	3.07e-10	15.2988
CDCP1	0.53103	15.0103	5.77979	1.4e-08	1.37e-07	8.92728
CDH18	0.506794	15.1181	2.73603	0.00646377	0.0137398	-3.41724
CDH3	0.521879	15.3939	3.77822	0.000179125	0.000780728	-0.117311
CDK13	-0.590087	14.5356	-6.74009	4.85e-11	7.03e-10	14.4291
CDK17	-0.519126	14.7681	-6.62784	9.74e-11	1.34e-09	13.7498
CDK5	0.524123	14.8285	8.69279	6.6e-17	2.32e-15	27.651
CDK9	0.549974	15.0258	8.1226	4.41e-15	1.21e-13	23.5288
CDKL1	-0.599933	14.6909	-6.16644	1.55e-09	1.77e-08	11.0571
CDKL5	0.537502	14.9967	5.07971	5.54e-07	4.13e-06	5.37682
CDKN1C	0.763527	14.8149	5.24753	2.38e-07	1.9e-06	6.19119
CDKN2D	0.543724	14.9704	7.10156	4.83e-12	8.23e-11	16.6793
CDR2	-0.834502	14.745	-7.09813	4.94e-12	8.4e-11	16.6576
CDX2	0.63216	15.3421	4.43274	1.17e-05	6.77e-05	2.46071
CDYL2	0.504126	14.8177	6.32753	6.01e-10	7.37e-09	11.9788
CEBPA	0.851608	14.8114	11.4855	5.82e-27	7.78e-25	50.4473
CEBPB	1.06576	15.1664	9.74105	1.77e-20	1.02e-18	35.7338
CEBPD	0.834581	14.9536	10.584	1.56e-23	1.31e-21	42.6627
CEBPE	0.559379	14.8954	7.0126	8.59e-12	1.42e-10	16.1168
CEBPG	0.979715	15.0752	10.6963	5.96e-24	5.37e-22	43.6121
CECR5	0.907907	15.1095	10.5964	1.4e-23	1.18e-21	42.7676
CECR6	0.518684	14.8789	5.72673	1.87e-08	1.8e-07	8.6442
CELA1	0.681164	14.8535	6.82823	2.79e-11	4.2e-10	14.9691
CENPBD1	0.922979	14.9831	13.1754	9.07e-34	3.1e-31	65.9201
CEP120	-0.58306	14.7056	-8.859	1.87e-17	7.04e-16	28.8902
CEP128	-0.774971	14.748	-9.05233	4.22e-18	1.74e-16	30.3523
CERK	-0.56787	14.5429	-5.48816	6.79e-08	6e-07	7.39956
CERS6	0.62779	14.8965	11.6641	1.17e-27	1.7e-25	52.0313
CES1	1.20609	14.8699	10.2898	1.9e-22	1.43e-20	40.2037
CES1P2	0.989013	14.8884	8.56648	1.7e-16	5.64e-15	26.7204
CFB	0.674759	14.9741	4.9828	8.95e-07	6.43e-06	4.9173
CFC1	2.08415	15.4402	7.80814	4.09e-14	9.77e-13	21.3443
CFD	1.1247	14.9396	11.2535	4.6e-26	5.42e-24	48.4095
CFP	0.886037	15.0141	13.3778	1.3e-34	4.84e-32	67.8388
CGB2	0.519362	15.1941	3.52034	0.000474787	0.00178262	-1.02728
CHADL	0.64136	15.0433	5.43871	8.81e-08	7.62e-07	7.14733
CHCHD1	0.636102	14.9316	10.5972	1.4e-23	1.18e-21	42.7738
CHCHD8	0.593029	14.9446	7.43525	5.29e-13	1.07e-11	18.8395
CHD2	-0.608291	14.6418	-7.16396	3.21e-12	5.66e-11	17.0773
CHI3L1	-0.737582	14.8918	-3.43461	0.000648222	0.00230638	-1.31632
CHMP2A	0.574201	14.8948	13.5166	3.41e-35	1.48e-32	69.1621
CHMP4A	0.543679	14.92	8.8407	2.15e-17	8.04e-16	28.7529
CHP	0.779207	14.8989	12.6509	1.31e-31	3.24e-29	61.0076
CHRDL1	0.914758	15.0458	6.24555	9.77e-10	1.15e-08	11.5072
CHRM4	1.20012	15.0402	6.67743	7.16e-11	1.01e-09	14.0488
CHRNA6	0.5069	15.1068	3.57203	0.000392313	0.00152332	-0.849741
CHST13	0.526201	14.9017	6.68656	6.77e-11	9.55e-10	14.1041
CHSY1	0.614033	15.0388	7.16734	3.14e-12	5.54e-11	17.099
CHUK	0.588203	15.0816	8.23649	1.93e-15	5.54e-14	24.3358
CITED4	0.555488	14.8883	7.86438	2.76e-14	6.76e-13	21.7302
CKM	0.87525	14.8042	8.24367	1.84e-15	5.28e-14	24.387
CLDN16	0.590671	15.1607	3.77504	0.000181358	0.000789492	-0.128916
CLDN23	0.925427	14.8726	9.1927	1.41e-18	6.24e-17	31.4275
CLEC10A	1.28991	14.9534	9.42873	2.19e-19	1.08e-17	33.2607
CLEC11A	1.01291	14.968	13.8939	8.67e-37	4.35e-34	72.7878
CLEC12B	0.538658	15.0858	4.49776	8.74e-06	5.2e-05	2.7375
CLEC18C	-0.578438	14.9292	-4.81337	2.03e-06	1.36e-05	4.13295
CLEC3B	1.34511	14.9771	15.5337	6.74e-44	1.2e-40	88.9628
CLEC4A	0.559599	14.8356	7.54555	2.51e-13	5.31e-12	19.5705
CLEC4D	0.590928	14.869	5.81894	1.12e-08	1.12e-07	9.13756
CLEC4E	0.606067	14.8551	5.36687	1.28e-07	1.08e-06	6.78453
CLEC4G	1.17357	14.8929	13.1073	1.74e-33	5.75e-31	65.2775
CLGN	0.546432	14.9866	4.71246	3.27e-06	2.11e-05	3.67744
CLIC1	0.526501	14.8098	8.29065	1.3e-15	3.82e-14	24.7225
CLK2	-0.625071	14.5332	-6.31839	6.35e-10	7.74e-09	11.926
CLMN	0.739159	14.8619	10.9474	6.77e-25	6.81e-23	45.7566
CLMP	-0.646387	14.9964	-5.19435	3.12e-07	2.44e-06	5.93059
CLN5	0.60047	14.7772	8.16309	3.29e-15	9.19e-14	23.8148
CLNS1A	0.845182	14.9988	10.1272	7.39e-22	5.13e-20	38.863
CLPB	0.776532	14.8581	14.1393	7.8e-38	5.21e-35	75.1672
CLPTM1	-0.64005	14.4508	-4.89708	1.36e-06	9.42e-06	4.51741
CLTA	0.627894	14.8234	11.5684	2.77e-27	3.83e-25	51.1806
CLTC	-0.539003	14.8135	-5.66871	2.57e-08	2.43e-07	8.33727
CMTM6	0.541459	14.9131	6.1127	2.12e-09	2.36e-08	10.7541
CNIH2	0.863426	15.5701	4.23184	2.81e-05	0.000149711	1.62897
CNIH4	0.609846	14.9523	8.70584	5.98e-17	2.12e-15	27.7476
CNKSR1	-0.74763	14.8605	-6.97953	1.06e-11	1.72e-10	15.9091
CNNM4	0.581521	15.0608	6.38146	4.36e-10	5.46e-09	12.2918
CNPY4	0.625564	15.1732	5.61143	3.51e-08	3.23e-07	8.03694
CNTD1	-0.546162	14.5356	-3.87811	0.000120928	0.000553309	0.25136
CNTN6	0.742638	15.0785	4.60487	5.37e-06	3.33e-05	3.20146
COL6A2	-0.59094	14.8867	-5.35973	1.33e-07	1.12e-06	6.74869
COL8A2	0.914281	14.8972	12.1347	1.6e-29	2.92e-27	56.2661
COLQ	-0.699022	14.8959	-6.11689	2.07e-09	2.31e-08	10.7776
COMMD10	0.51656	14.8277	6.41888	3.48e-10	4.41e-09	12.5103
COMMD5	1.09714	15.18	12.8634	1.77e-32	4.77e-30	62.9873
COMMD8	0.685851	14.913	8.84289	2.11e-17	7.92e-16	28.7693
COMMD9	0.625292	14.7428	8.54966	1.93e-16	6.33e-15	26.5972
COMT	0.736096	14.7817	10.5589	1.94e-23	1.61e-21	42.4511
COMTD1	0.554109	14.9761	9.03026	5.01e-18	2.04e-16	30.1842
COPA	0.592268	14.9851	7.44571	4.93e-13	9.99e-12	18.9085
COPB2	0.607103	14.9488	9.97577	2.59e-21	1.66e-19	37.6268
COPS3	0.503913	14.9819	8.69917	6.29e-17	2.23e-15	27.6982
COQ5	0.55172	14.9625	9.80264	1.07e-20	6.42e-19	36.2277
CORO1C	0.739119	14.8804	10.0216	1.78e-21	1.17e-19	38.0001
CORO7	0.730492	15.3111	6.9623	1.19e-11	1.91e-10	15.8012
COTL1	1.40715	15.2767	12.4418	9.29e-31	1.99e-28	59.0758
COX16	0.568937	14.817	9.56455	7.39e-20	3.91e-18	34.3296
COX17	0.633626	14.9144	10.8124	2.19e-24	2.07e-22	44.6
COX2	-0.678474	14.6414	-4.84459	1.75e-06	1.19e-05	4.27567
COX3	-0.641779	14.6198	-4.9344	1.13e-06	8e-06	4.69075
COX4I1	0.514358	14.6779	5.66557	2.61e-08	2.46e-07	8.32074
COX4NB	0.624664	14.9897	10.6253	1.1e-23	9.43e-22	43.0114
COX5A	0.588001	14.8464	9.56241	7.52e-20	3.98e-18	34.3127
COX5B	0.828069	14.9995	11.674	1.07e-27	1.57e-25	52.1192
COX6B1	0.531317	14.9466	10.1307	7.18e-22	5.01e-20	38.8923
COX7A1	0.546823	14.8319	4.9337	1.14e-06	8.02e-06	4.68749
COX8A	0.543327	14.8579	9.29424	6.36e-19	2.92e-17	32.2123
CPE	1.46727	14.6984	9.34926	4.12e-19	1.95e-17	32.6399
CPEB3	0.550943	15.0897	5.25121	2.33e-07	1.87e-06	6.20932
CPNE8	0.73891	14.8581	8.98019	7.37e-18	2.95e-16	29.8041
CPOX	0.667216	15.0232	7.3314	1.06e-12	2.05e-11	18.1588
CPS1.IT1	0.601706	15.17	4.31538	1.96e-05	0.000108656	1.9705
CPVL	0.969992	14.6781	7.7718	5.28e-14	1.24e-12	21.0961
CRAMP1L	-0.666608	14.6474	-6.50968	2.01e-10	2.64e-09	13.0449
CRAT	0.696514	14.9086	11.8567	2.04e-28	3.29e-26	53.7537
CRCP	-0.665093	14.4014	-5.96244	5.02e-09	5.3e-08	9.91872
CREG1	1.06591	14.9212	15.1193	4.47e-42	5.74e-39	84.8178
CRHR2	0.565915	15.145	4.08128	5.3e-05	0.000264764	1.02896
CRIP3	-0.562915	14.8465	-6.28691	7.65e-10	9.19e-09	11.7445
CRLF1	0.609201	15.1583	4.67005	3.98e-06	2.53e-05	3.48862
CRLF3	-0.548992	14.68	-5.8383	1.01e-08	1.01e-07	9.24197
CRLS1	0.597149	14.9406	9.47293	1.54e-19	7.81e-18	33.6074
CRTC2	0.638878	15.2227	7.55936	2.28e-13	4.86e-12	19.6627
CRYBA1	-0.765714	14.8227	-5.01008	7.82e-07	5.7e-06	5.04584
CRYL1	0.718665	14.9355	10.2438	2.79e-22	2.06e-20	39.8231
CSF1R	1.24217	14.8338	13.0935	1.98e-33	6.37e-31	65.1469
CSRP2	-0.604576	14.7687	-6.0996	2.29e-09	2.54e-08	10.6806
CSRP2BP	0.553417	14.9772	6.41322	3.6e-10	4.55e-09	12.4772
CST2	0.595237	15.3099	3.67049	0.000271041	0.00111428	-0.504832
CST5	0.657129	14.8588	7.39614	6.89e-13	1.36e-11	18.5822
CST7	-0.566557	14.7738	-5.20957	2.88e-07	2.28e-06	6.00493
CSTA	0.757944	14.8219	9.03356	4.88e-18	1.99e-16	30.2093
CSTB	0.631442	14.859	11.5479	3.33e-27	4.58e-25	50.9989
CT62	2.26488	16.2328	6.86168	2.26e-11	3.46e-10	15.1754
CTDSPL2	0.58055	14.9747	7.03071	7.64e-12	1.27e-10	16.2309
CTLA4	-0.609571	14.781	-6.12523	1.97e-09	2.21e-08	10.8245
CTNNA1	0.649189	14.859	10.3042	1.68e-22	1.27e-20	40.3231
CTSB	0.556003	14.9072	7.21831	2.25e-12	4.07e-11	17.4262
CTSD	0.703018	14.7996	8.24733	1.79e-15	5.15e-14	24.413
CTSG	0.528459	14.8863	3.0814	0.00218638	0.00606879	-2.43558
CTSH	0.839544	14.8151	14.0875	1.3e-37	8.36e-35	74.6635
CTSL1	0.638448	14.934	7.76113	5.68e-14	1.33e-12	21.0233
CTSL1P8	1.19333	14.9841	7.31359	1.2e-12	2.28e-11	18.0428
CTSO	0.759328	14.8454	7.72354	7.38e-14	1.69e-12	20.7678
CTSW	-0.897203	14.7811	-7.15442	3.42e-12	5.99e-11	17.0163
CTTNBP2	0.693647	15.0529	5.37561	1.23e-07	1.04e-06	6.82844
CTTNBP2NL	0.573197	14.8937	6.83056	2.75e-11	4.15e-10	14.9834
CWC15	0.553567	14.9917	9.84749	7.45e-21	4.55e-19	36.5887
CWC27	0.579114	14.8551	7.72386	7.36e-14	1.69e-12	20.77
CX3CR1	0.510787	14.6433	3.78145	0.000176892	0.000772779	-0.105554
CXCL14	0.561504	15.0472	4.0754	5.43e-05	0.000270625	1.00593
CXCL16	0.683627	14.9174	10.4038	7.24e-23	5.65e-21	41.1518
CXCL2	0.587517	14.9045	5.76927	1.48e-08	1.44e-07	8.87097
CXCR2	0.687767	14.9052	4.69291	3.58e-06	2.3e-05	3.59024
CXCR6	-0.626085	14.9458	-4.3378	1.78e-05	9.95e-05	2.06323
CXCR7	0.527671	14.931	4.52435	7.76e-06	4.66e-05	2.85174
CXorf57	-0.506753	14.7968	-4.95558	1.02e-06	7.28e-06	4.78964
CXorf64	0.611934	15.1542	4.33839	1.77e-05	9.93e-05	2.06567
CYB5R2	1.07953	14.8567	8.9514	9.2e-18	3.63e-16	29.5863
CYBA	0.557877	14.8635	8.31183	1.12e-15	3.32e-14	24.8742
CYBB	0.557425	14.8799	9.99626	2.19e-21	1.42e-19	37.7935
CYFIP1	0.614184	14.8057	7.0035	9.11e-12	1.5e-10	16.0596
CYFIP2	-0.551205	14.7328	-8.2085	2.37e-15	6.72e-14	24.1367
CYGB	-0.515778	14.7555	-4.16625	3.71e-05	0.000192804	1.36508
CYP1B1	1.03217	14.7441	11.1273	1.4e-25	1.54e-23	47.3107
CYP1B1.AS1	0.599552	14.9199	5.1353	4.2e-07	3.2e-06	5.64397
CYP27A1	0.859315	14.8242	7.11529	4.42e-12	7.59e-11	16.7667
CYP51A1	0.635924	14.8886	7.79171	4.59e-14	1.09e-12	21.232
CYS1	0.576387	15.1372	4.12274	4.46e-05	0.000226823	1.19217
CYTB	-0.601995	14.6066	-4.83236	1.85e-06	1.26e-05	4.21967
DACH1	0.740531	14.8043	6.76227	4.22e-11	6.18e-10	14.5645
DACT3	0.601293	15.0453	4.84707	1.73e-06	1.18e-05	4.28702
DAPK1	0.563679	14.8783	7.6726	1.05e-13	2.35e-12	20.4229
DBI	0.810759	14.9329	12.7434	5.5e-32	1.4e-29	61.8673
DBNDD2	0.594331	14.8563	9.05699	4.07e-18	1.68e-16	30.3877
DBX1	0.673955	15.146	4.18844	3.38e-05	0.000177249	1.45392
DCP1A	0.537344	15.248	6.7083	5.91e-11	8.42e-10	14.2358
DCP1B	0.592925	15.0258	6.03231	3.37e-09	3.65e-08	10.305
DCPS	0.508787	14.9184	7.04966	6.76e-12	1.13e-10	16.3505
DCUN1D5	0.621375	14.9961	8.67892	7.33e-17	2.55e-15	27.5483
DDAH2	0.63223	14.8513	6.78297	3.71e-11	5.47e-10	14.6911
DDHD1	-1.00513	14.4989	-8.36539	7.55e-16	2.29e-14	25.2591
DDO	0.562192	15.0003	4.94991	1.05e-06	7.46e-06	4.76312
DDX11	-0.551543	14.8682	-9.4388	2.02e-19	1e-17	33.3396
DDX24	-0.634236	14.6689	-5.05599	6.24e-07	4.61e-06	5.26362
DDX28	0.6068	14.9083	8.94427	9.72e-18	3.83e-16	29.5323
DEF8	0.568339	14.883	11.04	3.01e-25	3.17e-23	46.5549
DEFA7P	0.552116	15.3412	3.65251	0.000290155	0.00117982	-0.568469
DEFB1	0.770181	15.1031	5.7149	2e-08	1.92e-07	8.58142
DEGS1	0.590432	14.9049	8.03833	8.06e-15	2.12e-13	22.9371
DENND4A	-0.621124	14.7229	-6.55626	1.51e-10	2.03e-09	13.3216
DENND5B	-0.751953	14.8654	-7.21926	2.23e-12	4.05e-11	17.4323
DERA	0.701108	15.0787	8.29513	1.26e-15	3.71e-14	24.7546
DGKA	-0.644859	14.7949	-9.85159	7.2e-21	4.41e-19	36.6217
DGKE	-0.537031	14.8643	-4.88261	1.46e-06	1e-05	4.45054
DHRS4	0.585762	14.763	7.97334	1.28e-14	3.29e-13	22.4839
DHRS4L1	0.856856	14.926	11.2369	5.32e-26	6.23e-24	48.2644
DHRS4L2	0.857219	14.8871	12.5189	4.52e-31	1.01e-28	59.7861
DHRS7B	0.609686	14.96	9.18769	1.47e-18	6.47e-17	31.3889
DHX32	0.517859	14.8784	6.36112	4.92e-10	6.12e-09	12.1735
DICER1	0.518496	14.9667	6.53746	1.7e-10	2.26e-09	13.2097
DIP2A	-0.756591	14.6195	-8.27289	1.48e-15	4.31e-14	24.5955
DKFZp451A211	0.552816	15.0764	4.08999	5.11e-05	0.000256359	1.06311
DKFZP547L112	0.928539	15.3748	5.51814	5.79e-08	5.17e-07	7.55343
DKFZp667F0711	-0.766144	14.8375	-4.01456	6.97e-05	0.000339397	0.76954
DKFZp686A05212	0.516594	15.0921	3.5127	0.000488268	0.00182199	-1.0533
DLG4	0.535474	14.9744	6.31872	6.33e-10	7.73e-09	11.9279
DLGAP3	0.529344	14.9689	6.82613	2.82e-11	4.25e-10	14.9561
DNAH11	-0.610026	14.8727	-6.25455	9.26e-10	1.09e-08	11.5588
DNAJA1P5	0.584378	14.9284	6.60074	1.15e-10	1.57e-09	13.5872
DNAJC3	-0.673998	14.5702	-5.29821	1.83e-07	1.5e-06	6.44171
DNAJC7	0.744835	14.978	10.9407	7.17e-25	7.19e-23	45.6997
DNLZ	0.517018	15.0173	6.48857	2.28e-10	2.99e-09	12.92
DNTTIP1	0.535175	14.8856	9.44844	1.87e-19	9.39e-18	33.4151
DOC2GP	-0.520937	14.8367	-5.86196	8.84e-09	8.98e-08	9.37004
DOCK1	0.856959	15.0978	7.5678	2.15e-13	4.61e-12	19.719
DOK1	0.627855	14.8824	13.6326	1.11e-35	4.86e-33	70.2723
DPCD	0.606411	14.8998	8.66431	8.18e-17	2.82e-15	27.4403
DPM1	0.718509	15.212	6.19359	1.32e-09	1.53e-08	11.2111
DPPA5	0.590396	15.3326	4.11622	4.58e-05	0.000232244	1.1664
DPRX	0.572635	15.1021	4.01265	7.03e-05	0.000341855	0.762165
DPY19L1P1	-0.534397	15.0593	-3.76928	0.000185461	0.000805281	-0.149881
DPY30	0.565101	14.983	8.04671	7.59e-15	2.01e-13	22.9957
DPYSL2	1.27178	14.9732	12.7452	5.4e-32	1.39e-29	61.8839
DPYSL3	-0.862387	14.9128	-4.58607	5.86e-06	3.6e-05	3.11929
DRAM1	0.685503	14.7909	9.42582	2.24e-19	1.1e-17	33.2379
DSCR10	-0.785767	15.029	-5.37257	1.25e-07	1.05e-06	6.81318
DSG1	0.522037	15.0893	3.39599	0.000744291	0.00257981	-1.44433
DTL	-0.625426	14.9194	-4.3912	1.41e-05	8.04e-05	2.28583
DUS3L	0.601849	14.9869	7.65215	1.21e-13	2.69e-12	20.285
DUSP2	-0.602801	15.0242	-5.25569	2.28e-07	1.83e-06	6.2314
DUSP23	0.707011	14.9384	12.8689	1.68e-32	4.56e-30	63.0385
DUSP3	0.61232	14.8269	9.49638	1.28e-19	6.55e-18	33.7919
DUSP6	0.815609	14.8876	12.2451	5.77e-30	1.12e-27	57.2725
DUSP9	0.800912	15.1088	6.92238	1.53e-11	2.42e-10	15.5521
DUXA	0.518323	15.18	3.77873	0.000178769	0.000779495	-0.115448
DYM	0.503248	14.8876	8.59741	1.35e-16	4.53e-15	26.9474
DYNC1I2	0.710614	14.8798	12.3298	2.63e-30	5.31e-28	58.0471
DYNC1LI1	0.565348	15.0463	7.08215	5.48e-12	9.28e-11	16.5561
E2F2	0.633427	14.9057	6.51198	1.98e-10	2.61e-09	13.0585
E2F5	-0.70913	14.8373	-6.34116	5.54e-10	6.84e-09	12.0577
EAPP	0.658261	15.1459	8.4075	5.54e-16	1.7e-14	25.563
EBNA1BP2	0.53657	14.9266	7.49443	3.55e-13	7.34e-12	19.2306
ECHDC1	0.565359	15.0585	9.84667	7.5e-21	4.57e-19	36.582
ECHS1	0.609521	14.9075	8.55773	1.82e-16	5.99e-15	26.6563
ECI1	0.623754	14.8912	10.8625	1.42e-24	1.37e-22	45.0283
EDEM2	0.560072	15.0559	7.64627	1.26e-13	2.79e-12	20.2454
EDNRB	0.567787	14.9703	5.02298	7.34e-07	5.37e-06	5.10686
EEF1G	0.605104	14.9559	8.23527	1.95e-15	5.58e-14	24.3271
EFHD2	0.710565	15.0765	7.54391	2.54e-13	5.36e-12	19.5596
EFNA4	0.544705	15.0402	9.20367	1.3e-18	5.76e-17	31.5119
EFNB1	0.628914	14.8774	7.90191	2.12e-14	5.27e-13	21.989
EFTUD2	0.902097	15.0592	13.0308	3.61e-33	1.1e-30	64.5564
EGFL7	0.547597	14.909	4.48565	9.23e-06	5.46e-05	2.68568
EGFLAM.AS2	0.575719	15.2433	3.71945	0.000224818	0.000949439	-0.330041
EGR2	0.623822	15.0642	2.75242	0.00615413	0.0132389	-3.3732
EHD4	0.802655	14.8724	14.7143	2.6e-40	2.32e-37	80.8025
EIF1	0.52288	14.9021	11.3683	1.66e-26	2.14e-24	49.415
EIF1AY	0.703443	14.0953	2.97274	0.00310952	0.00793181	-2.75652
EIF2AK2	-0.584789	14.8261	-5.87607	8.17e-09	8.33e-08	9.44661
EIF2S1	0.521548	14.9275	7.66872	1.08e-13	2.41e-12	20.3968
EIF3B	0.524935	14.9127	8.63052	1.05e-16	3.59e-15	27.191
EIF3G	0.604294	14.9094	7.1598	3.3e-12	5.8e-11	17.0507
EIF3H	0.555791	14.8505	8.95412	9.01e-18	3.56e-16	29.6068
EIF4A1	0.813113	14.9998	12.0072	5.16e-29	8.8e-27	55.1108
EIF4A3	0.549022	14.9061	8.76688	3.77e-17	1.38e-15	28.2013
EIF4EBP1	0.659786	14.8963	10.3791	8.92e-23	6.92e-21	40.9458
ELF2	-0.562057	14.871	-5.86063	8.91e-09	9.04e-08	9.36282
ELK4	-0.852657	14.4253	-6.8482	2.46e-11	3.74e-10	15.0922
ELOVL3	0.894253	14.8108	9.86638	6.38e-21	3.94e-19	36.7409
EMILIN1	0.541782	14.9113	6.3438	5.46e-10	6.76e-09	12.073
EMILIN2	1.08059	14.8624	17.5554	5.77e-53	3.7e-49	109.596
EMP1	0.922241	14.9027	6.9313	1.45e-11	2.3e-10	15.6077
EMR1	0.623876	14.8283	7.60086	1.72e-13	3.72e-12	19.9403
ENC1	0.703911	14.9527	4.86093	1.62e-06	1.11e-05	4.35066
ENO2	-0.721873	14.8129	-7.87875	2.5e-14	6.16e-13	21.8292
ENTPD4	-0.604911	14.5439	-5.7794	1.4e-08	1.37e-07	8.92515
ENTPD8	0.526996	15.0758	3.98253	7.95e-05	0.000381903	0.646397
ENY2	0.64638	14.8993	12.9903	5.31e-33	1.61e-30	64.1757
EPB41	-0.620682	14.7988	-7.29662	1.34e-12	2.54e-11	17.9326
EPB41L3	0.810591	14.8583	9.75998	1.52e-20	8.88e-19	35.8854
EPC2	0.554751	14.9947	7.98106	1.21e-14	3.12e-13	22.5375
EPHB2	0.929383	14.9413	8.8909	1.46e-17	5.58e-16	29.1299
EPHB3	0.882535	14.9886	6.93673	1.4e-11	2.22e-10	15.6415
EPN1	0.568525	14.9376	11.3509	1.94e-26	2.45e-24	49.2623
EPS8	0.79659	14.8128	6.08554	2.48e-09	2.74e-08	10.6018
ERCC1	0.535362	14.8398	10.146	6.32e-22	4.46e-20	39.0174
EREG	1.45968	14.9277	9.27692	7.3e-19	3.33e-17	32.078
ERH	0.528534	14.912	8.18421	2.83e-15	7.95e-14	23.9643
ETFB	0.692169	14.9788	12.5942	2.23e-31	5.15e-29	60.4829
ETFDH	0.667048	14.9757	10.4818	3.74e-23	3e-21	41.8037
ETHE1	1.06593	15.0928	12.0501	3.48e-29	6.13e-27	55.4991
ETV4	0.544664	15.3104	4.02169	6.77e-05	0.000330392	0.797047
EVC	0.612314	15.098	6.7097	5.86e-11	8.36e-10	14.2443
EXOG	-0.560173	14.7525	-6.89591	1.81e-11	2.82e-10	15.3875
EXOSC3	0.641961	15.0707	7.82247	3.7e-14	8.87e-13	21.4424
EXOSC6	-0.775456	14.4617	-6.99343	9.72e-12	1.59e-10	15.9963
F12	0.786661	14.9235	6.11139	2.14e-09	2.38e-08	10.7467
F2RL1	0.915067	14.9542	8.66069	8.4e-17	2.9e-15	27.4135
F2RL3	0.507369	14.9565	4.6765	3.86e-06	2.46e-05	3.51725
F5	0.885289	14.8146	9.99227	2.26e-21	1.47e-19	37.761
F8	0.53781	15.159	4.42711	1.2e-05	6.93e-05	2.43695
FADS1	0.957764	14.9307	12.0606	3.16e-29	5.6e-27	55.594
FADS2	0.587307	14.9687	6.97278	1.11e-11	1.8e-10	15.8668
FAHD1	0.548046	14.8806	7.58946	1.86e-13	4.01e-12	19.8639
FAIM2	0.554635	15.0383	4.40175	1.34e-05	7.7e-05	2.3301
FAIM3	-0.670442	14.8895	-7.01543	8.44e-12	1.39e-10	16.1346
FAM101B	0.553557	14.8987	7.39234	7.07e-13	1.39e-11	18.5573
FAM103A1	0.566941	14.9919	8.04643	7.6e-15	2.01e-13	22.9937
FAM109B	0.584271	15.0222	7.59221	1.82e-13	3.94e-12	19.8823
FAM110A	0.749881	14.9582	12.8759	1.57e-32	4.31e-30	63.1042
FAM110B	0.752794	14.8973	5.52103	5.7e-08	5.1e-07	7.56829
FAM113B	-0.534516	14.9405	-6.16991	1.52e-09	1.74e-08	11.0767
FAM120B	-0.539409	14.4808	-5.12097	4.51e-07	3.42e-06	5.57485
FAM123C	-0.65537	14.7002	-4.25934	2.5e-05	0.000134854	1.74069
FAM124B	0.887055	14.9206	11.3218	2.51e-26	3.05e-24	49.0071
FAM127C	1.16861	14.9687	9.61255	5.02e-20	2.72e-18	34.7098
FAM129B	1.02859	14.8304	17.6076	3.34e-53	2.68e-49	110.137
FAM131B	0.794726	14.8696	6.68934	6.65e-11	9.4e-10	14.1209
FAM13A	0.747606	14.8626	8.92834	1.1e-17	4.27e-16	29.412
FAM151A	0.50533	15.147	3.91453	0.000104565	0.000487479	0.388032
FAM153A	-0.769111	14.9004	-6.16773	1.54e-09	1.76e-08	11.0644
FAM153B	-1.07272	14.762	-7.12198	4.23e-12	7.3e-11	16.8093
FAM157A	-0.538321	14.6611	-3.09455	0.00209366	0.00586725	-2.39598
FAM157B	-0.659618	14.5569	-3.50755	0.000497568	0.00184996	-1.07084
FAM159A	-0.571905	14.9104	-7.20514	2.45e-12	4.42e-11	17.3415
FAM167B	1.12989	15.3491	5.64775	2.88e-08	2.69e-07	8.22707
FAM173A	0.700507	14.9523	9.40942	2.56e-19	1.25e-17	33.1095
FAM174A	0.720883	14.9491	8.90764	1.29e-17	4.95e-16	29.256
FAM181B	0.658525	15.2481	4.31356	1.97e-05	0.000109326	1.96303
FAM182B	0.502401	15.1712	3.79907	0.000165141	0.000727486	-0.0411176
FAM184B	-0.56847	14.836	-5.00326	8.09e-07	5.87e-06	5.01362
FAM18B2.CDRT4	-0.546959	14.8938	-5.74824	1.66e-08	1.61e-07	8.75866
FAM195A	0.50473	15.0712	7.10853	4.61e-12	7.89e-11	16.7237
FAM198B	1.28657	14.8	13.0811	2.23e-33	7.09e-31	65.0302
FAM200B	0.682495	14.9579	9.90086	4.81e-21	3.01e-19	37.0195
FAM20A	1.81645	14.4648	10.7353	4.26e-24	3.9e-22	43.9438
FAM20C	1.32178	14.8782	14.8486	6.79e-41	6.6e-38	82.1299
FAM26F	0.666633	14.8177	5.9042	6.98e-09	7.19e-08	9.59973
FAM27L	0.597417	15.2261	4.11886	4.53e-05	0.000230026	1.17682
FAM3D	0.907513	15.4082	5.16789	3.56e-07	2.75e-06	5.8018
FAM43A	0.722989	14.9625	6.98046	1.06e-11	1.72e-10	15.9149
FAM46B	0.624586	15.2694	4.37398	1.52e-05	8.61e-05	2.21376
FAM49B	0.514016	15.0312	7.10394	4.75e-12	8.11e-11	16.6945
FAM50A	0.587612	15.006	8.62604	1.09e-16	3.71e-15	27.158
FAM57B	-0.722577	14.5249	-5.02441	7.29e-07	5.34e-06	5.11362
FAM85A	-0.696858	14.7979	-7.05692	6.45e-12	1.08e-10	16.3964
FAM96B	0.539127	14.9254	9.37463	3.37e-19	1.62e-17	32.8377
FARSB	-0.514949	14.7718	-6.54205	1.65e-10	2.21e-09	13.237
FAT2	0.958331	14.8875	4.90127	1.33e-06	9.25e-06	4.5368
FAT3	0.532896	15.2833	3.85627	0.000131869	0.000597154	0.169998
FAU	0.546954	14.9648	9.70934	2.3e-20	1.3e-18	35.4803
FBN2	1.1519	14.8973	10.5549	2e-23	1.66e-21	42.4176
FBP1	1.18064	14.9048	14.2574	2.43e-38	1.7e-35	76.3178
FBXL15	0.66263	14.989	11.649	1.34e-27	1.94e-25	51.8967
FBXL22	-0.557742	14.7878	-3.94588	9.22e-05	0.000435754	0.506649
FBXO22.AS1	0.521011	15.133	3.83349	0.000144281	0.000645339	0.0855568
FBXO48	-0.599269	14.7199	-6.76838	4.06e-11	5.96e-10	14.6018
FBXW7	0.56919	15.2402	6.25509	9.23e-10	1.09e-08	11.5619
FCER2	-0.619276	14.9146	-5.87173	8.37e-09	8.52e-08	9.42303
FCGRT	0.602408	14.8872	9.49827	1.26e-19	6.46e-18	33.8067
FCN1	0.990528	14.7958	13.9263	6.31e-37	3.27e-34	73.1014
FCRL2	-0.500624	14.8354	-4.85639	1.65e-06	1.13e-05	4.32982
FCRL6	-0.814847	14.8304	-5.35046	1.4e-07	1.17e-06	6.70224
FCRLA	-0.644259	14.7877	-4.71441	3.24e-06	2.1e-05	3.6862
FDXR	0.615999	15.0726	8.54852	1.95e-16	6.37e-15	26.5889
FER1L5	0.907543	15.4795	4.69022	3.62e-06	2.33e-05	3.57824
FGD6	1.08757	14.8044	9.03034	5e-18	2.04e-16	30.1849
FGL2	0.925329	14.7771	9.54676	8.53e-20	4.48e-18	34.189
FGR	0.537579	14.9212	7.43998	5.13e-13	1.04e-11	18.8707
FIP1L1	0.725234	15.3658	7.58539	1.91e-13	4.12e-12	19.8366
FKBP15	0.578871	14.8779	9.10265	2.86e-18	1.21e-16	30.7364
FKBP6	0.579874	15.0195	4.76883	2.5e-06	1.66e-05	3.93083
FKSG29	-0.544494	14.6998	-5.33633	1.5e-07	1.25e-06	6.63157
FLJ16734	-0.581912	14.8521	-6.01416	3.74e-09	4.02e-08	10.2042
FLJ21369	-0.675987	14.7132	-5.77831	1.41e-08	1.38e-07	8.91933
FLJ30901	0.794473	14.8615	6.27448	8.23e-10	9.82e-09	11.6731
FLJ36848	-0.728997	14.764	-6.56648	1.42e-10	1.92e-09	13.3825
FLJ37448	-0.571187	14.76	-5.30169	1.8e-07	1.48e-06	6.45902
FLJ37505	-0.857654	15.4239	-4.06932	5.57e-05	0.000277049	0.982173
FLJ38379	-0.829545	14.8317	-6.64705	8.65e-11	1.2e-09	13.8654
FLJ41327	-0.758841	14.5683	-7.28357	1.46e-12	2.75e-11	17.8479
FLJ41423	0.605427	15.056	4.50789	8.35e-06	4.99e-05	2.78096
FLJ42392	1.28298	15.1538	6.91975	1.56e-11	2.46e-10	15.5357
FLJ44054	0.582609	15.3219	4.16063	3.8e-05	0.000196727	1.34266
FLJ46446	-0.561109	14.9605	-4.60335	5.41e-06	3.35e-05	3.1948
FLJ90757	0.55922	14.8556	8.66914	7.89e-17	2.73e-15	27.476
FLT3	1.08078	14.8449	6.99065	9.9e-12	1.62e-10	15.9788
FLT3LG	-0.856029	14.8479	-6.64219	8.91e-11	1.24e-09	13.8361
FLVCR2	0.711231	14.8423	7.13397	3.91e-12	6.8e-11	16.8857
FMN1	0.691931	14.8521	5.45212	8.21e-08	7.13e-07	7.21553
FMR1.AS1	0.62709	15.1539	4.14113	4.13e-05	0.000212009	1.26506
FNBP4	0.537915	15.2618	4.78742	2.29e-06	1.53e-05	4.01497
FNDC3A	-0.535817	14.6629	-7.19891	2.55e-12	4.59e-11	17.3014
FNIP1	-0.507641	14.7951	-4.1134	4.63e-05	0.000234651	1.15526
FNIP2	0.722169	14.9741	9.7478	1.68e-20	9.74e-19	35.7878
FOLR3	0.693484	14.7862	4.85148	1.69e-06	1.15e-05	4.30726
FOLR4	0.739155	15.2683	4.65389	4.29e-06	2.71e-05	3.41708
FOXI2	-0.537678	14.7833	-4.25025	2.6e-05	0.000139527	1.70368
FOXRED1	-0.501098	14.6309	-5.87792	8.09e-09	8.26e-08	9.45666
FPGT	0.575312	14.9772	8.96974	7.99e-18	3.18e-16	29.725
FPR1	0.626813	14.7744	7.76763	5.43e-14	1.27e-12	21.0677
FPR2	0.606343	14.8018	6.31503	6.48e-10	7.89e-09	11.9066
FPR3	1.0166	14.8791	7.14641	3.6e-12	6.3e-11	16.9651
FRAT1	0.500046	14.8971	7.47409	4.07e-13	8.35e-12	19.096
FRAT2	0.75384	14.8848	12.0233	4.45e-29	7.76e-27	55.2563
FRG2C	0.52394	15.3078	3.97205	8.29e-05	0.000396718	0.606323
FRMD4B	0.583163	14.9627	6.73734	4.93e-11	7.14e-10	14.4124
FSCN1	0.90389	14.8835	11.8918	1.48e-28	2.42e-26	54.0695
FSCN3	0.653698	14.9816	6.59583	1.19e-10	1.62e-09	13.5578
FSTL3	0.532128	14.9099	6.50292	2.09e-10	2.75e-09	13.0049
FTL	0.909079	14.8795	12.9066	1.17e-32	3.25e-30	63.3909
FTMT	0.55526	15.0495	4.0795	5.34e-05	0.000266389	1.02201
FUCA1	0.906407	14.8782	10.1193	7.9e-22	5.45e-20	38.7983
FUT4	0.536975	14.968	7.34559	9.66e-13	1.87e-11	18.2514
FXYD6	0.906796	14.8225	12.366	1.88e-30	3.89e-28	58.3788
FZD1	1.14275	14.9641	13.4601	5.88e-35	2.45e-32	68.6233
FZD2	1.03854	14.843	14.0872	1.3e-37	8.36e-35	74.6605
FZD4	0.618463	15.0394	5.14578	3.98e-07	3.05e-06	5.69464
FZD5	1.18315	14.8458	12.914	1.09e-32	3.06e-30	63.4609
GAA	0.687626	14.8957	10.4449	5.11e-23	4.06e-21	41.4949
GABBR1	-0.670219	14.6459	-6.50616	2.05e-10	2.7e-09	13.024
GABRE	0.691607	14.8952	5.90943	6.77e-09	7.01e-08	9.62826
GABRG2	0.538255	15.1023	3.96587	8.5e-05	0.000405397	0.582717
GALM	-0.51956	14.8014	-6.65268	8.35e-11	1.16e-09	13.8993
GALNT12	-0.533478	14.8641	-5.35081	1.4e-07	1.17e-06	6.70401
GALNT14	0.547419	14.6988	2.87181	0.00427349	0.0100764	-3.0447
GALNT6	0.737786	14.9187	9.4004	2.75e-19	1.33e-17	33.039
GALR2	0.618422	15.0967	4.76871	2.51e-06	1.66e-05	3.93031
GAPDH	0.683907	14.8708	11.2029	7.19e-26	8.29e-24	47.9685
GAS6	0.633996	14.9179	5.61058	3.52e-08	3.24e-07	8.03251
GBE1	0.714229	15.0902	8.43829	4.41e-16	1.39e-14	25.786
GCET2	-0.53355	14.8465	-7.72757	7.17e-14	1.65e-12	20.7952
GCFC1	-0.564971	14.6625	-5.7056	2.1e-08	2.01e-07	8.53212
GCHFR	0.615791	14.8427	9.30519	5.84e-19	2.69e-17	32.2972
GCNT1	0.768575	14.9759	9.26906	7.76e-19	3.53e-17	32.0171
GEN1	-0.610677	14.7566	-6.75185	4.51e-11	6.56e-10	14.5008
GFI1	-0.736102	14.8745	-7.27019	1.6e-12	2.97e-11	17.7612
GFRA2	0.817196	14.9344	7.15006	3.52e-12	6.16e-11	16.9884
GFRA4	0.558247	15.0672	3.5979	0.000356278	0.00140492	-0.759976
GGN	0.659636	15.1533	6.32991	5.93e-10	7.28e-09	11.9926
GGTLC1	0.63175	14.9185	5.92813	6.1e-09	6.34e-08	9.73046
GHRLOS2	-0.624745	14.7963	-7.85535	2.94e-14	7.18e-13	21.6681
GIMAP1	0.794336	14.9336	10.1596	5.64e-22	4e-20	39.1293
GIMAP4	0.530568	14.8758	5.92407	6.24e-09	6.48e-08	9.70827
GIMAP7	0.627602	14.819	6.68261	6.94e-11	9.75e-10	14.0801
GINS2	-0.678905	14.983	-4.709	3.32e-06	2.15e-05	3.66199
GINS4	-0.571527	14.7745	-6.02441	3.53e-09	3.8e-08	10.2611
GIPC3	0.503317	15.2188	3.5634	0.000405083	0.00156355	-0.879566
GJA9	0.505015	15.1393	4.37459	1.51e-05	8.58e-05	2.21634
GJC1	0.582511	15.2418	4.24336	2.67e-05	0.00014328	1.6757
GLA	0.749027	14.8955	10.6561	8.42e-24	7.44e-22	43.2718
GLCE	1.10775	14.8815	10.3139	1.55e-22	1.18e-20	40.4039
GLIPR1	0.621959	14.8699	8.23454	1.96e-15	5.6e-14	24.322
GLIPR2	1.0019	15.0601	14.6824	3.58e-40	3.02e-37	80.4877
GLIS1	0.507251	15.2422	3.27085	0.00115444	0.00368562	-1.84965
GLRX	0.616615	14.9054	11.1881	8.19e-26	9.28e-24	47.8396
GLTPD2	0.527089	15.1398	3.78266	0.000176059	0.000769875	-0.101132
GM2A	1.02399	14.9231	15.0672	7.56e-42	8.98e-39	84.2994
GMFG	0.560575	14.9793	8.73304	4.87e-17	1.76e-15	27.9495
GNAI2	0.774239	15.119	11.2701	3.97e-26	4.73e-24	48.5545
GNB4	0.723532	14.9568	10.7888	2.68e-24	2.52e-22	44.3994
GNB5	-0.765565	14.6942	-5.84971	9.47e-09	9.57e-08	9.3037
GNG10	0.64596	14.8909	8.39983	5.86e-16	1.8e-14	25.5076
GNL2	0.510912	14.89	8.96587	8.23e-18	3.26e-16	29.6957
GNLY	-0.814945	14.9504	-6.11023	2.15e-09	2.4e-08	10.7402
GNS	1.04685	14.9123	15.2297	1.47e-42	2.05e-39	85.9185
GOLGA2P5	-0.558102	14.8433	-9.09224	3.1e-18	1.3e-16	30.6568
GOLGA5	0.660919	15.1291	7.68925	9.35e-14	2.11e-12	20.5355
GOLGA6L10	-0.529234	14.7677	-6.39545	4.01e-10	5.04e-09	12.3734
GOLGA8A	-0.980001	14.6204	-9.66347	3.33e-20	1.85e-18	35.1145
GOLGA8F	-0.907688	14.4352	-7.46266	4.4e-13	8.94e-12	19.0203
GP5	-0.690792	14.8066	-5.73633	1.78e-08	1.71e-07	8.69523
GPANK1	0.752119	15.1071	11.1213	1.48e-25	1.61e-23	47.2585
GPBAR1	0.776371	14.8781	9.64724	3.8e-20	2.09e-18	34.9854
GPER	1.34581	14.7944	11.8159	2.96e-28	4.6e-26	53.3877
GPIHBP1	0.553369	15.1934	4.12487	4.42e-05	0.000225055	1.20061
GPN1	0.525531	14.9239	8.40093	5.81e-16	1.78e-14	25.5156
GPN2	0.603461	14.99	9.40486	2.65e-19	1.29e-17	33.0738
GPN3	0.658464	15.0041	7.43058	5.46e-13	1.1e-11	18.8087
GPR123	0.568526	15.2269	4.22493	2.89e-05	0.000153715	1.60097
GPR124	0.972245	14.864	7.78453	4.83e-14	1.14e-12	21.1829
GPR137B	0.505686	14.9338	6.87072	2.13e-11	3.28e-10	15.2314
GPR141	-0.865386	14.6426	-5.26428	2.18e-07	1.76e-06	6.27373
GPR149	0.574477	15.2256	3.64228	0.000301588	0.00122062	-0.604545
GPR152	0.571944	15.1392	5.39105	1.13e-07	9.64e-07	6.90616
GPR162	1.18051	14.9342	11.3344	2.24e-26	2.73e-24	49.1178
GPR172A	0.600396	14.8652	10.2373	2.94e-22	2.17e-20	39.77
GPR173	0.725354	15.2493	4.5043	8.49e-06	5.06e-05	2.76552
GPR174	-1.09956	14.9679	-7.99502	1.1e-14	2.85e-13	22.6347
GPR20	0.554634	14.7952	3.58536	0.000373337	0.00146141	-0.80356
GPR34	0.588381	14.9398	4.74158	2.85e-06	1.86e-05	3.80803
GPR39	0.574106	15.077	4.46411	1.02e-05	5.96e-05	2.5938
GPR52	-0.537294	14.7952	-6.12682	1.95e-09	2.19e-08	10.8335
GPR77	-0.655614	14.6487	-4.49667	8.79e-06	5.22e-05	2.73283
GPR84	0.521148	14.947	3.44178	0.000631709	0.00225865	-1.2924
GPRASP1	-0.505685	14.8538	-4.34892	1.69e-05	9.51e-05	2.10939
GPRC5C	0.526987	15.0519	6.35849	5e-10	6.21e-09	12.1582
GPRIN3	-0.595096	14.7209	-5.24814	2.37e-07	1.89e-06	6.1942
GPT	0.502561	15.0804	3.89812	0.000111657	0.00051667	0.326329
GPX5	0.57557	15.2413	3.54099	0.000440059	0.00167299	-0.95664
GRAMD4	0.653802	14.9976	10.0316	1.64e-21	1.09e-19	38.0812
GRAP2	-0.608091	14.7192	-5.28122	2e-07	1.63e-06	6.35748
GRASP	0.711602	15.2602	5.69185	2.27e-08	2.16e-07	8.4594
GRB10	0.549636	14.6712	3.32494	0.000956516	0.00316723	-1.67622
GRIN2D	0.70346	14.8603	8.02664	8.76e-15	2.3e-13	22.8554
GRIN3A	0.600144	14.8827	6.37934	4.41e-10	5.53e-09	12.2795
GRIN3B	0.843881	14.892	5.73875	1.75e-08	1.69e-07	8.70815
GRK1	0.515132	15.2182	4.32156	1.91e-05	0.000106158	1.99603
GRN	0.794962	14.8741	14.2477	2.68e-38	1.83e-35	76.2231
GRRP1	0.518159	15.1841	3.21396	0.00140303	0.00431066	-2.02908
GRXCR2	0.567477	15.1732	4.03668	6.37e-05	0.00031224	0.855087
GSK3A	0.531837	15.002	9.81618	9.62e-21	5.79e-19	36.3366
GSN	0.640791	14.9137	7.56766	2.16e-13	4.61e-12	19.7181
GSTM2	-0.721295	14.8604	-6.6009	1.15e-10	1.57e-09	13.5882
GSTO1	0.656608	14.8895	10.1649	5.4e-22	3.83e-20	39.173
GSTP1	1.08191	15.0095	13.0408	3.28e-33	1.01e-30	64.6509
GSTT2	0.713428	14.9466	7.18431	2.81e-12	5e-11	17.2077
GSTT2B	0.620386	14.9808	5.28465	1.96e-07	1.6e-06	6.37449
GSTZ1	0.858441	14.9778	11.433	9.31e-27	1.21e-24	49.9842
GTF2A1	-0.618714	14.3349	-5.00507	8.02e-07	5.83e-06	5.0222
GTF2B	0.743419	15.2956	7.22863	2.1e-12	3.83e-11	17.4927
GTF2IRD2B	-0.676534	14.6916	-8.11449	4.67e-15	1.27e-13	23.4717
GTF3C6	0.616563	14.9541	8.90963	1.27e-17	4.88e-16	29.2709
GTPBP3	0.742475	15.2055	7.10939	4.59e-12	7.86e-11	16.7291
GUCY2C	0.622354	14.8898	6.94192	1.35e-11	2.16e-10	15.6739
GUSB	0.673799	14.9725	10.6711	7.41e-24	6.56e-22	43.3984
GUSBP10	-0.615489	14.828	-6.13205	1.9e-09	2.13e-08	10.8629
GUSBP2	-0.576769	14.7769	-6.95385	1.25e-11	2.01e-10	15.7484
GUSBP3	-0.710254	14.7506	-7.0219	8.09e-12	1.34e-10	16.1753
GVINP1	-0.817423	14.5723	-8.88387	1.55e-17	5.87e-16	29.077
GYG2P1	0.658037	15.0896	4.4936	8.91e-06	5.29e-05	2.71965
GZMB	-0.502825	14.8219	-4.00889	7.14e-05	0.000346265	0.747655
GZMK	-0.520548	14.8883	-3.46059	0.000590261	0.00213064	-1.22946
H2AFJ	0.596069	14.9292	9.7272	1.99e-20	1.14e-18	35.623
H2AFX	0.574784	15.0185	6.55558	1.52e-10	2.04e-09	13.3175
H3F3A	0.586143	14.9211	11.3482	1.98e-26	2.49e-24	49.2384
HAB1	0.772893	14.8314	7.31301	1.2e-12	2.29e-11	18.0391
HAND1	0.757812	15.4709	4.65371	4.29e-06	2.71e-05	3.4163
HAP1	0.661542	15.1205	4.3333	1.81e-05	0.00010118	2.04458
HAPLN2	-2.31267	12.9171	-6.32784	6e-10	7.36e-09	11.9806
HAPLN4	0.500081	15.25	4.22634	2.88e-05	0.000152942	1.60669
HAT1	0.56243	14.9768	8.21928	2.19e-15	6.23e-14	24.2133
HAUS3	-0.773041	14.6884	-6.75542	4.41e-11	6.42e-10	14.5226
HAVCR2	1.02175	14.9521	12.1633	1.23e-29	2.28e-27	56.5269
HBXIP	0.518285	14.8994	9.04819	4.36e-18	1.79e-16	30.3207
HCCS	0.967259	15.1009	11.0892	1.96e-25	2.11e-23	46.981
HCFC1R1	0.682766	14.9722	11.3699	1.63e-26	2.12e-24	49.4296
HCK	0.507197	14.8512	6.39606	3.99e-10	5.02e-09	12.377
HCRTR1	0.525357	15.1746	5.501	6.34e-08	5.63e-07	7.46537
HDAC2	0.650169	15.0145	8.06582	6.62e-15	1.77e-13	23.1296
HDAC3	0.742438	15.2182	8.6119	1.21e-16	4.11e-15	27.0539
HDHD2	0.552352	15.0043	7.46807	4.24e-13	8.67e-12	19.0561
HDX	0.589783	14.8732	5.76529	1.51e-08	1.48e-07	8.84971
HEBP1	1.04535	14.9877	11.6786	1.03e-27	1.52e-25	52.1609
HELB	-0.650275	14.6902	-7.09128	5.16e-12	8.77e-11	16.6141
HELLS	-0.811049	14.8548	-8.72682	5.1e-17	1.83e-15	27.9033
HELZ	0.513385	15.0539	6.65915	8.02e-11	1.12e-09	13.9384
HEMGN	-0.876909	14.8635	-5.64013	3e-08	2.8e-07	8.18709
HEMK1	-0.821442	14.8051	-9.0858	3.26e-18	1.36e-16	30.6076
HEPH	0.698102	15.0476	4.48748	9.16e-06	5.42e-05	2.69348
HERC2	-0.602047	14.6416	-7.60407	1.68e-13	3.64e-12	19.9618
HERC2P4	-1.27256	14.1694	-7.75313	6.01e-14	1.39e-12	20.9689
HERPUD1	0.611444	15.029	7.83637	3.36e-14	8.12e-13	21.5377
HERPUD2	-0.552362	14.6202	-5.95614	5.2e-09	5.47e-08	9.88409
HES4	0.697455	14.8722	4.47279	9.78e-06	5.75e-05	2.63076
HEXB	0.877985	14.8813	11.3513	1.93e-26	2.45e-24	49.2659
HEY1	0.540701	15.0546	3.32316	0.000962479	0.0031827	-1.68196
HEYL	0.594127	15.1065	5.1929	3.14e-07	2.46e-06	5.9235
HFE	0.699274	14.9973	8.38191	6.68e-16	2.04e-14	25.3783
HGS	0.588228	15.1778	7.21833	2.25e-12	4.07e-11	17.4263
HHEX	0.77901	15.0975	6.64247	8.9e-11	1.23e-09	13.8379
HIGD1C	0.58708	14.964	6.21107	1.2e-09	1.39e-08	11.3104
HILPDA	0.730274	14.9989	8.36833	7.39e-16	2.24e-14	25.2803
HIPK3	-0.60437	14.4333	-4.51581	8.06e-06	4.83e-05	2.81499
HIST1H1A	-0.768381	14.744	-6.69059	6.6e-11	9.34e-10	14.1284
HIST1H1B	-0.716661	15.02	-5.44179	8.67e-08	7.5e-07	7.16301
HIST1H1T	-0.565873	14.9133	-4.32527	1.88e-05	0.000104565	2.01136
HIST1H2AG	-0.731235	14.8355	-6.61799	1.03e-10	1.42e-09	13.6907
HIST1H2AJ	0.64088	14.8895	9.65351	3.61e-20	1.99e-18	35.0352
HIST1H2AL	-0.568797	14.9199	-4.76786	2.52e-06	1.66e-05	3.92644
HIST1H2BF	-1.26739	14.4111	-7.64169	1.3e-13	2.87e-12	20.2146
HIST1H3A	0.755461	14.9296	10.3709	9.56e-23	7.37e-21	40.8777
HIST1H3B	-0.754963	14.8187	-6.36121	4.92e-10	6.12e-09	12.174
HIST1H3D	-0.735739	14.7316	-7.38841	7.25e-13	1.43e-11	18.5316
HIST1H3F	-0.625246	14.7391	-6.8525	2.39e-11	3.65e-10	15.1187
HIST1H3I	-0.527239	14.9255	-5.89817	7.22e-09	7.42e-08	9.56683
HIST1H4E	-1.02003	14.0975	-5.66144	2.67e-08	2.51e-07	8.299
HIST2H3A	-0.590285	15.0483	-4.19377	3.3e-05	0.00017368	1.47535
HKR1	-0.507239	14.8417	-7.37058	8.17e-13	1.6e-11	18.4148
HLA.DQB1	0.544197	14.8177	3.80783	0.000159575	0.000706364	-0.0089702
HLA.DRB1	0.598842	14.8689	6.02751	3.46e-09	3.74e-08	10.2783
HLA.DRB5	0.824212	14.7543	6.17415	1.48e-09	1.7e-08	11.1007
HMGB2	0.904317	15.1839	7.64073	1.31e-13	2.89e-12	20.2081
HMGB3	0.624745	14.9347	6.02887	3.44e-09	3.71e-08	10.2859
HMGCR	0.652185	14.9926	7.9085	2.02e-14	5.04e-13	22.0344
HMGCS1	0.692182	15.1782	6.28745	7.63e-10	9.16e-09	11.7476
HMOX1	1.40086	14.9471	14.541	1.46e-39	1.15e-36	79.0957
HNMT	1.01434	14.7829	13.7761	2.74e-36	1.33e-33	71.6518
HNRNPA1	0.513487	14.9865	7.20725	2.42e-12	4.36e-11	17.355
HNRNPA1L2	0.581166	14.9973	7.56033	2.27e-13	4.84e-12	19.6691
HNRNPF	0.662864	15.0484	7.50587	3.28e-13	6.83e-12	19.3066
HNRNPH2	0.859625	15.0574	8.83445	2.25e-17	8.38e-16	28.7061
HOMER3	0.918682	14.8601	13.9238	6.47e-37	3.3e-34	73.0765
HORMAD2	0.543941	15.1752	3.79426	0.000168269	0.000739439	-0.0587115
HOTAIRM1	0.952923	15.1432	8.41867	5.1e-16	1.58e-14	25.6439
HP	1.43205	14.5597	7.71011	8.1e-14	1.85e-12	20.6767
HP07349	0.511205	15.0275	6.44985	2.89e-10	3.71e-09	12.6919
HPR	1.26907	14.6863	7.32709	1.09e-12	2.1e-11	18.1308
HPS3	0.537951	15.084	6.373	4.58e-10	5.73e-09	12.2426
HPS6	0.949207	14.8918	13.4503	6.46e-35	2.66e-32	68.53
HPX.2	0.521951	15.1141	3.55173	0.000422969	0.00162108	-0.919784
HRASLS2	-0.796408	14.9584	-5.13338	4.24e-07	3.23e-06	5.63469
HRASLS5	-0.590532	14.8186	-5.84263	9.85e-09	9.92e-08	9.26537
HS6ST1	0.886308	15.0607	10.9089	9.46e-25	9.31e-23	45.4265
HSD17B10	0.525147	14.8129	9.46944	1.58e-19	8e-18	33.58
HSD17B4	0.544725	14.8321	7.07287	5.82e-12	9.82e-11	16.4973
HSD3B7	0.600757	14.8416	5.07082	5.79e-07	4.31e-06	5.33433
HSPA1A	1.05247	15.0461	10.6191	1.16e-23	9.87e-22	42.9586
HSPA1B	0.611167	14.986	7.1454	3.63e-12	6.33e-11	16.9586
HSPA5	0.641395	15.0416	8.51061	2.58e-16	8.32e-15	26.3119
HSPA8	-0.573889	14.7372	-5.59625	3.81e-08	3.49e-07	7.9578
HSPB9	0.523004	15.0857	3.86909	0.000125336	0.000570955	0.217721
HTR7	0.605098	14.829	9.47211	1.55e-19	7.85e-18	33.6009
HTRA1	1.90619	14.7743	10.7193	4.89e-24	4.46e-22	43.8079
HTRA4	-0.60554	14.7474	-5.59911	3.75e-08	3.44e-07	7.9727
HYAL2	0.853608	14.9252	14.0033	2.97e-37	1.7e-34	73.8465
IAH1	0.603919	14.8929	11.1885	8.17e-26	9.28e-24	47.8426
IAPP	0.616737	15.3083	3.28129	0.0011135	0.00358345	-1.81638
IARS	-0.523226	14.7431	-7.24128	1.93e-12	3.54e-11	17.5743
ICAM4	0.731867	14.9256	6.91473	1.61e-11	2.53e-10	15.5045
ID1	1.08807	14.8237	7.86989	2.66e-14	6.51e-13	21.7681
IDH1	0.81539	14.8462	9.58198	6.43e-20	3.43e-18	34.4675
IDH3A	0.57931	14.9489	6.19686	1.3e-09	1.5e-08	11.2296
IER2	0.574836	15.0664	6.16585	1.56e-09	1.78e-08	11.0538
IER5	0.70951	14.9235	9.48466	1.4e-19	7.14e-18	33.6996
IER5L	0.832563	14.9984	11.4493	8.05e-27	1.06e-24	50.1277
IFI16	0.687381	15.1459	7.46886	4.22e-13	8.63e-12	19.0614
IFI27	-0.556333	15.4552	-2.26846	0.0237731	0.0386057	-4.56602
IFI27L1	0.611471	14.9699	9.00056	6.3e-18	2.53e-16	29.9586
IFI27L2	0.749312	14.9666	11.121	1.48e-25	1.61e-23	47.2567
IFI30	1.08118	14.8795	18.9172	3.43e-59	3.66e-55	123.76
IFI44L	-0.749931	15.1951	-3.84659	0.000137016	0.000617408	0.134052
IFITM1	-0.563442	14.818	-6.04013	3.22e-09	3.5e-08	10.3484
IFNA4	0.544273	15.1394	3.84671	0.00013695	0.000617197	0.134504
IFNGR1	0.958916	15.0923	9.29175	6.49e-19	2.97e-17	32.1929
IFNGR2	0.640261	14.8619	7.236	2e-12	3.66e-11	17.5402
IFT81	0.572685	14.9534	7.5423	2.56e-13	5.41e-12	19.5489
IGANRP	-1.51594	14.0926	-7.1667	3.16e-12	5.57e-11	17.0948
IGF2R	0.505426	14.8795	5.51116	6e-08	5.36e-07	7.51757
IGFBP2	1.19042	14.9578	6.38629	4.23e-10	5.31e-09	12.32
IGFBP7	0.767245	14.8303	9.69021	2.68e-20	1.5e-18	35.3276
IGFBPL1	0.626085	15.1791	3.8561	0.000131959	0.000597222	0.16936
IGFLR1	0.612285	14.9568	6.80818	3.16e-11	4.71e-10	14.8457
IGKV1D.13	0.53279	15.1487	3.95116	9.02e-05	0.000427513	0.526705
IGLL1	-0.505761	14.998	-4.8572	1.64e-06	1.13e-05	4.33351
IGLL5	-1.10578	14.9942	-5.51661	5.83e-08	5.21e-07	7.54558
IGLON5	0.610602	15.2285	4.24392	2.67e-05	0.000142997	1.67796
IGSF9	-0.629057	14.7613	-5.49128	6.67e-08	5.91e-07	7.41554
IKZF2	-0.623087	14.8428	-7.0349	7.44e-12	1.24e-10	16.2573
IKZF3	-1.58142	14.5572	-8.91377	1.23e-17	4.74e-16	29.3022
IL10	0.962452	14.8229	8.60429	1.28e-16	4.33e-15	26.9979
IL15	0.706039	14.8763	7.3107	1.22e-12	2.32e-11	18.0241
IL17RC	0.60882	14.9251	7.94549	1.56e-14	3.94e-13	22.2905
IL18R1	-0.564901	14.9171	-2.82698	0.00490783	0.0111728	-3.16964
IL1F10	0.506876	15.2138	3.62296	0.000324352	0.00129866	-0.672442
IL1RL2	0.801856	15.1941	4.59257	5.69e-06	3.5e-05	3.14764
IL1RN	0.77352	14.9292	9.71809	2.14e-20	1.22e-18	35.5502
IL26	0.521855	14.9718	4.24032	2.71e-05	0.000144977	1.66335
IL27	0.507893	14.9307	5.0473	6.51e-07	4.8e-06	5.22224
IL2RB	-0.579551	14.7208	-4.3009	2.09e-05	0.000114692	1.91087
IL2RG	-0.601479	14.7877	-7.81118	4.01e-14	9.57e-13	21.3651
IL31RA	0.526488	15.0207	4.36325	1.59e-05	8.98e-05	2.169
IL32	-0.743156	14.7467	-6.97548	1.09e-11	1.77e-10	15.8837
IL3RA	0.647332	15.0095	4.88798	1.42e-06	9.8e-06	4.47533
IL4I1	0.954449	14.8857	8.55771	1.82e-16	5.99e-15	26.6561
IL6ST	-0.548935	14.5717	-6.27488	8.21e-10	9.8e-09	11.6753
IMMP1L	-0.675275	14.8398	-8.3314	9.68e-16	2.9e-14	25.0147
INA	0.650435	15.0198	4.36893	1.55e-05	8.78e-05	2.19268
INHBB	0.553141	14.6928	3.06894	0.00227764	0.0062598	-2.47293
INHBE	0.5901	15.0887	4.52651	7.68e-06	4.62e-05	2.86105
INO80C	0.64533	15.1609	7.28563	1.44e-12	2.72e-11	17.8612
INPP4B	-0.815691	14.7208	-6.63258	9.46e-11	1.31e-09	13.7784
INPP5F	0.546579	14.955	8.5922	1.4e-16	4.7e-15	26.9091
INSIG1	0.881165	15.2796	7.5693	2.13e-13	4.57e-12	19.7291
INSR	0.944212	15.0208	10.892	1.1e-24	1.08e-22	45.2809
INTS4	-0.549611	14.6616	-7.74866	6.2e-14	1.43e-12	20.9385
INTS9	0.570423	14.9651	10.2015	3.98e-22	2.89e-20	39.4742
IP6K3	0.588914	15.1917	3.81899	0.000152746	0.000679133	0.0320561
IQCD	0.879623	14.9555	9.37285	3.42e-19	1.64e-17	32.8238
IQCE	0.517949	14.9453	8.327	1e-15	2.98e-14	24.9831
IQSEC2	0.539975	14.9204	9.48817	1.36e-19	6.96e-18	33.7272
IREB2	0.509475	15.0037	6.61956	1.02e-10	1.41e-09	13.7001
IRF2BP2	0.626128	14.8905	6.10109	2.27e-09	2.52e-08	10.6889
IRF4	-0.741878	14.7533	-5.93847	5.75e-09	6.01e-08	9.7871
IRF5	1.08859	14.664	7.24364	1.9e-12	3.49e-11	17.5895
IRF8	1.05615	15.0623	10.9272	8.07e-25	8.02e-23	45.5836
ISCA2	0.658273	14.9816	9.3623	3.72e-19	1.77e-17	32.7415
ISM2	0.515414	15.2589	3.54731	0.000429922	0.00164113	-0.934956
ISYNA1	-0.512721	14.8889	-6.20632	1.23e-09	1.42e-08	11.2834
ITGA1	0.596967	14.8369	5.63028	3.17e-08	2.94e-07	8.13546
ITGAE	0.53932	14.9378	7.53277	2.74e-13	5.76e-12	19.4854
ITGAL	-0.509341	14.5557	-4.81715	1.99e-06	1.34e-05	4.15017
ITGAV	0.589007	14.9308	7.68049	9.94e-14	2.24e-12	20.4763
ITGB3	-0.501124	14.6478	-2.65541	0.00820154	0.0164838	-3.63019
ITIH1	0.620995	14.8102	6.66178	7.9e-11	1.1e-09	13.9542
ITIH6	0.505101	15.0838	3.68133	0.000260092	0.001077	-0.466306
ITK	-0.88217	14.7164	-6.24388	9.86e-10	1.16e-08	11.4977
ITM2A	-0.821805	14.8116	-6.53855	1.68e-10	2.25e-09	13.2162
ITM2C	-0.875702	14.9202	-6.53777	1.69e-10	2.26e-09	13.2116
ITPA	0.62045	14.9318	9.63431	4.22e-20	2.3e-18	34.8826
ITPKB	-0.817459	14.678	-9.05684	4.08e-18	1.68e-16	30.3866
ITPRIPL1	-0.617291	14.8385	-7.39549	6.92e-13	1.37e-11	18.578
ITPRIPL2	1.02224	15.0189	12.4025	1.34e-30	2.81e-28	58.7146
ITSN1	0.686537	14.8802	10.3862	8.4e-23	6.54e-21	41.0051
IVNS1ABP	-0.543264	14.6596	-6.23943	1.01e-09	1.19e-08	11.4723
JAG1	0.85985	15.0611	7.15584	3.39e-12	5.94e-11	17.0254
JARID2	0.546342	14.9532	10.4171	6.47e-23	5.07e-21	41.263
JDP2	1.23248	14.899	14.049	1.9e-37	1.17e-34	74.2895
JMJD4	0.522484	14.8971	8.12169	4.43e-15	1.21e-13	23.5224
JPH2	0.555614	15.2378	4.23484	2.77e-05	0.000148028	1.64109
JPH4	0.523325	14.8508	7.39894	6.76e-13	1.34e-11	18.6006
KANK2	0.667157	15.0173	5.83914	1e-08	1.01e-07	9.2465
KARS	0.829093	15.1745	8.77684	3.49e-17	1.28e-15	28.2756
KAT6B	-0.504856	14.7751	-7.33196	1.06e-12	2.04e-11	18.1625
KAZALD1	0.637849	14.9895	8.22814	2.06e-15	5.87e-14	24.2764
KBTBD11	0.7438	14.8576	10.0982	9.41e-22	6.46e-20	38.6259
KBTBD3	-0.55462	14.7932	-6.77224	3.96e-11	5.83e-10	14.6254
KCNE3	0.621784	14.826	6.7022	6.14e-11	8.72e-10	14.1988
KCNG4	0.66199	15.1782	4.34901	1.69e-05	9.51e-05	2.10973
KCNIP4	-0.914018	14.4854	-5.83781	1.01e-08	1.02e-07	9.23936
KCNJ2	0.509468	14.7954	3.87477	0.000122544	0.000560066	0.238884
KCNK13	0.99731	14.8882	9.88692	5.39e-21	3.35e-19	36.9068
KCNK9	0.560564	15.1278	4.15671	3.86e-05	0.000199552	1.32705
KCNMB4	0.656995	14.8007	6.52933	1.78e-10	2.37e-09	13.1614
KCNN2	0.504036	15.0726	3.68599	0.000255515	0.00106188	-0.449716
KCNQ1	0.611242	14.9232	10.1965	4.14e-22	2.99e-20	39.4334
KCNRG	-0.684091	14.7385	-5.58875	3.96e-08	3.62e-07	7.91875
KCNV2	0.585858	15.0669	4.24713	2.63e-05	0.000141161	1.691
KCTD12	0.50738	14.6679	5.80739	1.2e-08	1.19e-07	9.07536
KCTD15	0.624125	14.7615	7.46535	4.32e-13	8.8e-12	19.0381
KCTD2	0.599117	15.1867	6.90328	1.73e-11	2.71e-10	15.4333
KCTD7	-0.605813	14.7564	-10.4759	3.93e-23	3.14e-21	41.7546
KDELR2	0.715674	15.0737	7.40685	6.41e-13	1.28e-11	18.6526
KDM5A	-0.983639	14.4257	-6.87112	2.12e-11	3.27e-10	15.2338
KDM6B	-0.717599	14.7075	-4.77902	2.39e-06	1.59e-05	3.97693
KHDRBS1	0.851866	15.1931	9.06977	3.69e-18	1.53e-16	30.4852
KIAA0020	0.703701	15.246	6.74956	4.57e-11	6.64e-10	14.4869
KIAA0232	0.797256	15.2423	6.92383	1.52e-11	2.4e-10	15.5611
KIAA0485	0.639355	14.9499	6.32703	6.03e-10	7.39e-09	11.9759
KIAA0748	-0.501158	14.9376	-5.26871	2.13e-07	1.72e-06	6.29564
KIAA0913	0.647252	15.0683	6.37042	4.65e-10	5.82e-09	12.2276
KIAA1009	0.610334	14.999	5.15449	3.81e-07	2.93e-06	5.73679
KIAA1522	1.05637	14.8628	13.9311	6.03e-37	3.2e-34	73.1475
KIAA1539	0.634082	14.9367	6.89423	1.83e-11	2.85e-10	15.3771
KIAA2026	-0.552666	14.753	-9.1944	1.4e-18	6.16e-17	31.4405
KIF1C	0.582382	14.9491	12.4969	5.56e-31	1.22e-28	59.5832
KIF26B	0.545714	15.1591	4.333	1.81e-05	0.000101279	2.04333
KIN	0.596652	15.1523	6.67453	7.29e-11	1.02e-09	14.0312
KIR2DL2	-0.72983	14.8906	-6.16183	1.59e-09	1.82e-08	11.031
KIR2DS2	-0.598431	14.9232	-5.22491	2.67e-07	2.12e-06	6.08003
KIR2DS3	-0.533263	14.9897	-4.00079	7.38e-05	0.000356987	0.716488
KIR2DS4	-0.566418	14.8791	-5.87915	8.03e-09	8.21e-08	9.46335
KIRREL3.AS3	0.747036	15.2664	4.6768	3.86e-06	2.46e-05	3.51857
KLF12	-0.59733	14.8126	-5.97584	4.65e-09	4.94e-08	9.99251
KLF15	0.557538	15.3049	4.52747	7.65e-06	4.61e-05	2.86517
KLF2	0.514643	15.1824	5.39706	1.1e-07	9.39e-07	6.93651
KLF4	0.631289	14.8285	8.48191	3.19e-16	1.02e-14	26.1028
KLHL2	0.546436	14.8374	4.53063	7.54e-06	4.54e-05	2.8788
KLHL3	-0.519295	14.9532	-4.82327	1.93e-06	1.31e-05	4.17812
KLK6	0.550477	15.1901	4.21165	3.06e-05	0.000162057	1.54732
KLRC1	-0.510581	14.8485	-4.14641	4.04e-05	0.00020766	1.28603
KLRC3	-0.588854	14.8869	-4.57325	6.21e-06	3.8e-05	3.06344
KLRD1	-0.748061	14.8321	-5.82684	1.08e-08	1.08e-07	9.18011
KLRG1	-0.858444	14.9289	-6.71615	5.63e-11	8.06e-10	14.2835
KLRK1	-0.912844	14.8372	-6.06364	2.82e-09	3.09e-08	10.4794
KPNA3	0.570218	15.0494	7.21457	2.3e-12	4.17e-11	17.4021
KRT10	0.600406	14.8819	7.72088	7.52e-14	1.72e-12	20.7497
KRT19	0.56089	15.1386	3.12133	0.00191599	0.00548929	-2.31487
KRT26	0.617497	15.2714	4.12252	4.46e-05	0.000226997	1.19129
KRT34	0.501292	15.391	3.40577	0.000718792	0.00250905	-1.41206
KRT78	0.541264	15.0789	4.4819	9.39e-06	5.54e-05	2.66963
KRT80	0.723858	14.8087	6.48782	2.29e-10	3e-09	12.9156
KRT8P12	0.65622	15.1091	4.97011	9.52e-07	6.82e-06	4.85772
KRTAP1.3	0.621196	15.4267	4.66704	4.03e-06	2.56e-05	3.47527
KRTAP19.5	0.505141	15.0544	4.46989	9.91e-06	5.81e-05	2.61843
KRTAP19.7	0.615997	15.2119	4.2501	2.6e-05	0.000139586	1.70307
KRTAP20.1	0.64675	15.0664	3.82975	0.00014642	0.000653726	0.0717402
KRTAP20.2	0.672607	15.2204	5.01238	7.74e-07	5.64e-06	5.05669
KRTAP4.5	0.572974	15.3344	4.13643	4.21e-05	0.000215546	1.24639
KRTAP5.8	0.541984	15.0359	4.09638	4.98e-05	0.000250225	1.08821
KRTAP6.1	0.626077	15.2074	4.05186	5.98e-05	0.000295524	0.914091
KU.MEL.3	0.726903	15.3086	5.2105	2.87e-07	2.27e-06	6.00945
KYNU	0.817482	14.7572	9.68806	2.73e-20	1.53e-18	35.3104
L1TD1	0.646806	14.7917	4.06002	5.78e-05	0.000286757	0.945863
LAG3	-0.520944	14.915	-4.12207	4.47e-05	0.00022724	1.18953
LAMB2	0.702583	14.9619	8.00568	1.02e-14	2.65e-13	22.709
LAMC1	0.80039	14.8856	7.81379	3.94e-14	9.42e-13	21.383
LAMP1	0.982541	15.304	10.6937	6.1e-24	5.45e-22	43.5903
LAMTOR1	0.961282	15.0953	10.7181	4.94e-24	4.49e-22	43.7974
LAMTOR2	0.870473	14.9167	13.3415	1.84e-34	6.57e-32	67.4941
LANCL3	-0.944817	15.0409	-5.44763	8.41e-08	7.29e-07	7.19272
LAP3	0.862703	14.9658	7.88387	2.41e-14	5.96e-13	21.8644
LAPTM4A	0.881693	14.8621	15.6258	2.64e-44	4.99e-41	89.8885
LARGE	-0.515962	14.836	-4.55912	6.62e-06	4.03e-05	3.00204
LAS1L	0.503324	15.0112	6.68355	6.9e-11	9.7e-10	14.0858
LATS1	-0.592759	14.6733	-6.70425	6.06e-11	8.63e-10	14.2112
LATS2	0.610581	15.0861	6.53457	1.73e-10	2.3e-09	13.1925
LAX1	-0.809569	14.8486	-8.31728	1.07e-15	3.2e-14	24.9133
LBX2	0.593326	15.1514	4.78979	2.27e-06	1.51e-05	4.02574
LCN2	-0.701042	14.8846	-4.42264	1.22e-05	7.06e-05	2.41808
LCP1	0.501631	14.8881	9.99917	2.14e-21	1.39e-19	37.8171
LCTL	-0.527608	14.9425	-3.63997	0.000304236	0.00122932	-0.612706
LDHD	0.954582	14.832	8.68557	6.97e-17	2.44e-15	27.5975
LDLRAP1	-0.896986	14.5615	-5.78689	1.34e-08	1.33e-07	8.96533
LFNG	0.603575	14.9404	8.67312	7.65e-17	2.66e-15	27.5054
LGALS1	1.06708	14.9428	15.0632	7.87e-42	9.01e-39	84.2596
LGALS2	1.55417	14.3422	5.95836	5.14e-09	5.41e-08	9.89631
LGALS9C	0.717448	14.9602	10.6453	9.24e-24	8.15e-22	43.1801
LGI3	0.703609	15.3175	4.08649	5.18e-05	0.000259791	1.04937
LHFP	0.542082	14.8889	2.97509	0.00308623	0.00788519	-2.74969
LHFPL2	0.869676	14.9093	9.95951	2.97e-21	1.89e-19	37.4947
LHFPL5	0.572626	15.033	3.97968	8.04e-05	0.000385946	0.635489
LHX1	0.514923	15.1034	2.42547	0.0156799	0.0273889	-4.20356
LILRA1	0.61181	14.948	8.84727	2.04e-17	7.68e-16	28.8022
LILRA3	0.852883	14.6742	5.55141	4.84e-08	4.38e-07	7.72504
LILRB1	1.03052	14.8483	12.5362	3.85e-31	8.69e-29	59.9462
LILRB2	0.512331	14.9003	6.59866	1.17e-10	1.59e-09	13.5748
LILRB4	0.927049	14.9142	12.0261	4.34e-29	7.6e-27	55.2817
LILRB5	0.872864	14.8552	5.75636	1.59e-08	1.55e-07	8.802
LIN7A	0.525571	14.7437	6.4571	2.76e-10	3.56e-09	12.7346
LINC00029	0.686355	15.2515	4.75807	2.64e-06	1.73e-05	3.88226
LINC00176	0.611008	15.4477	3.88531	0.000117511	0.00053991	0.278292
LINC00189	0.616108	14.9003	5.02961	7.11e-07	5.21e-06	5.13825
LINC00256B	0.713441	14.9	7.3976	6.82e-13	1.35e-11	18.5919
LINC00273	0.748891	15.17	3.588	0.000369687	0.0014496	-0.794407
LINC00281	0.640157	15.3917	4.43903	1.14e-05	6.61e-05	2.48732
LINC00282	-0.590501	14.7063	-3.88016	0.000119942	0.000549662	0.25905
LINC00299	-0.605481	14.8803	-6.67524	7.26e-11	1.02e-09	14.0355
LINC00317	0.639766	15.2577	4.28303	2.25e-05	0.000123048	1.83752
LINC00327	0.803116	15.6175	3.82599	0.000148598	0.000662035	0.0578876
LINC00340	0.550978	14.9642	4.79128	2.25e-06	1.5e-05	4.03252
LINC00346	0.523573	15.0024	3.8643	0.00012774	0.00058083	0.199881
LINC00355	0.575052	15.2847	2.90556	0.00384619	0.00932662	-2.94939
LINC00402	-0.551243	14.9789	-3.78903	0.00017174	0.000752837	-0.077853
LINC00426	-0.52068	14.8036	-6.81002	3.13e-11	4.66e-10	14.857
LINC00475	2.02569	15.2425	7.79618	4.45e-14	1.06e-12	21.2625
LINC00482	1.26958	14.885	9.666	3.26e-20	1.81e-18	35.1347
LINC00493	0.543423	14.8918	9.44794	1.88e-19	9.41e-18	33.4112
lincROR	0.741838	15.1295	3.84213	0.00013945	0.000627759	0.117521
LIPA	0.774964	14.8436	9.47909	1.47e-19	7.46e-18	33.6558
LMBRD1	0.660537	15.0802	7.31939	1.15e-12	2.2e-11	18.0806
LMCD1	0.511382	15.0104	3.61368	0.000335848	0.00133618	-0.704924
LMNA	0.50218	14.9641	5.27516	2.06e-07	1.67e-06	6.32752
LMNB1	0.577768	14.9457	6.55492	1.52e-10	2.05e-09	13.3136
LMO2	0.583388	14.8401	10.2561	2.52e-22	1.88e-20	39.9249
LMX1A	0.528362	15.117	3.46412	0.000582754	0.00210991	-1.21758
LOC100126784	0.504562	15.2675	3.65249	0.000290183	0.00117982	-0.568562
LOC100127994	-0.72621	14.7512	-7.68019	9.96e-14	2.24e-12	20.4742
LOC100128019	-0.801939	14.8538	-8.36249	7.71e-16	2.33e-14	25.2382
LOC100128281	-0.700155	14.6262	-5.90607	6.9e-09	7.13e-08	9.60993
LOC100128304	0.647618	15.3614	4.13964	4.15e-05	0.000213137	1.25914
LOC100128333	-0.582499	14.9553	-4.01038	7.09e-05	0.000344622	0.753423
LOC100128338	0.567511	15.2403	3.77394	0.000182134	0.000792548	-0.132917
LOC100128477	-0.643645	14.5114	-5.45418	8.12e-08	7.06e-07	7.22602
LOC100128591	0.612868	15.204	4.31379	1.97e-05	0.000109238	1.96395
LOC100128593	0.574033	15.0768	5.13887	4.12e-07	3.15e-06	5.66122
LOC100128607	-0.597338	14.926	-3.16963	0.00163018	0.00485604	-2.16686
LOC100128668	-0.818729	14.6386	-5.05398	6.3e-07	4.66e-06	5.25404
LOC100128670	-0.591482	14.8071	-6.86635	2.19e-11	3.37e-10	15.2043
LOC100128697	-0.668641	14.7218	-4.56123	6.56e-06	4e-05	3.01122
LOC100128737	0.747736	14.9587	9.35739	3.86e-19	1.83e-17	32.7033
LOC100128818	0.684685	15.2529	4.23058	2.82e-05	0.000150425	1.62383
LOC100128830	0.554692	15.2172	4.12993	4.32e-05	0.000220795	1.22063
LOC100128857	-0.563701	14.8237	-6.42984	3.26e-10	4.15e-09	12.5745
LOC100128869	0.692444	15.3363	4.48514	9.26e-06	5.47e-05	2.68347
LOC100128905	0.702142	14.9653	6.57619	1.34e-10	1.81e-09	13.4404
LOC100128997	0.549636	15.1116	4.13175	4.29e-05	0.000219366	1.22783
LOC100129048	0.505198	15.1182	3.34482	0.000892059	0.00299648	-1.6118
LOC100129089	-0.634281	14.761	-4.53369	7.44e-06	4.49e-05	2.89202
LOC100129104	0.556197	14.9991	7.87324	2.59e-14	6.37e-13	21.7912
LOC100129111	0.525748	15.1878	3.22361	0.00135764	0.00419857	-1.99886
LOC100129112	-1.09311	14.5265	-8.23901	1.9e-15	5.45e-14	24.3537
LOC100129275	-0.633404	14.8439	-7.27148	1.58e-12	2.95e-11	17.7695
LOC100129280	-0.634438	14.8431	-5.31204	1.71e-07	1.41e-06	6.51043
LOC100129361	0.751551	15.1744	7.96625	1.35e-14	3.45e-13	22.4346
LOC100129363	-0.582166	14.8585	-5.49132	6.67e-08	5.91e-07	7.41577
LOC100129373	-0.672196	14.8638	-6.83333	2.7e-11	4.08e-10	15.0005
LOC100129408	-0.859671	14.6262	-7.45256	4.71e-13	9.56e-12	18.9536
LOC100129447	-0.656893	14.6795	-5.25127	2.33e-07	1.87e-06	6.20959
LOC100129550	0.507334	14.8936	5.08122	5.5e-07	4.11e-06	5.38401
LOC100129596	0.611805	15.065	5.30105	1.81e-07	1.48e-06	6.45583
LOC100129869	0.683537	15.1595	4.83817	1.8e-06	1.22e-05	4.24624
LOC100129917	-0.764256	14.4888	-7.26342	1.67e-12	3.09e-11	17.7174
LOC100130071	0.531272	15.154	3.76911	0.000185583	0.000805686	-0.150495
LOC100130078	0.639343	15.2521	5.2184	2.76e-07	2.18e-06	6.04815
LOC100130193	-1.1054	14.5528	-7.53036	2.78e-13	5.85e-12	19.4694
LOC100130231	-0.567733	14.8285	-6.66988	7.51e-11	1.05e-09	14.0032
LOC100130232	0.663012	15.0339	3.62932	0.00031669	0.00127129	-0.650141
LOC100130238	0.571987	15.0382	6.86685	2.18e-11	3.36e-10	15.2074
LOC100130276	-0.725159	14.6255	-6.84686	2.48e-11	3.77e-10	15.0839
LOC100130278	0.568696	15.3664	3.97051	8.34e-05	0.000398794	0.600423
LOC100130348	0.544128	15.1247	4.42415	1.22e-05	7.02e-05	2.42443
LOC100130542	-0.524947	14.7367	-4.04169	6.24e-05	0.00030666	0.874553
LOC100130587	0.506281	15.1597	4.51351	8.15e-06	4.88e-05	2.80508
LOC100130673	0.522227	15.1232	3.85341	0.000133368	0.000602495	0.159386
LOC100130705	0.507916	15.1761	3.43148	0.00065555	0.0023291	-1.32674
LOC100130913	0.616889	15.1452	4.61205	5.2e-06	3.23e-05	3.23291
LOC100130987	0.50755	15.1995	4.30135	2.08e-05	0.000114564	1.91274
LOC100130992	-0.593752	14.6391	-4.64116	4.55e-06	2.86e-05	3.36089
LOC100131015	-0.759206	14.706	-7.47278	4.11e-13	8.42e-12	19.0872
LOC100131067	-0.509592	14.8647	-4.98886	8.68e-07	6.26e-06	4.94579
LOC100131096	-0.656897	14.7699	-9.93219	3.72e-21	2.35e-19	37.2732
LOC100131150	-0.686341	14.7761	-7.35925	8.82e-13	1.72e-11	18.3406
LOC100131170	-0.504625	14.8688	-3.47814	0.000553881	0.00202415	-1.17042
LOC100131242	0.55187	15.2534	3.81617	0.000154441	0.000685432	0.0217069
LOC100131257	-0.714734	14.5192	-6.64764	8.62e-11	1.2e-09	13.869
LOC100131262	0.601416	14.7813	7.16072	3.28e-12	5.77e-11	17.0566
LOC100131355	-0.695632	14.9059	-10.0841	1.06e-21	7.22e-20	38.5099
LOC100131490	0.638771	14.944	7.68677	9.52e-14	2.14e-12	20.5187
LOC100131608	-0.705553	14.8067	-4.78507	2.32e-06	1.54e-05	4.00432
LOC100131822	-0.54475	14.9523	-4.82323	1.93e-06	1.31e-05	4.17795
LOC100131864	0.657284	15.3526	4.0052	7.25e-05	0.000351148	0.733458
LOC100131929	-0.95853	14.6768	-6.9147	1.61e-11	2.53e-10	15.5043
LOC100132111	-0.797051	14.852	-6.97999	1.06e-11	1.72e-10	15.912
LOC100132244	0.581185	15.2018	4.11774	4.55e-05	0.00023096	1.17239
LOC100132339	0.663948	15.3544	4.8207	1.96e-06	1.32e-05	4.1664
LOC100132495	-0.614664	14.6489	-5.17105	3.51e-07	2.71e-06	5.81714
LOC100132686	-0.690511	14.7914	-6.09987	2.28e-09	2.53e-08	10.6821
LOC100132735	0.614994	14.9944	5.96886	4.84e-09	5.12e-08	9.95408
LOC100132741	-0.688085	14.8818	-9.29761	6.2e-19	2.84e-17	32.2384
LOC100132832	-0.540596	14.7564	-6.85313	2.38e-11	3.63e-10	15.1226
LOC100133089	-0.810846	14.3958	-6.81703	2.99e-11	4.47e-10	14.9001
LOC100133130	-0.671359	14.6638	-7.76244	5.63e-14	1.32e-12	21.0323
LOC100133131	0.865957	15.5942	3.94541	9.24e-05	0.000436395	0.504851
LOC100133319	-0.711617	14.8407	-7.34784	9.52e-13	1.85e-11	18.2661
LOC100133991	-0.587783	14.9328	-5.539	5.18e-08	4.65e-07	7.66096
LOC100134264	0.763395	15.2934	4.53994	7.23e-06	4.37e-05	2.91901
LOC100134285	0.57004	15.243	2.81676	0.0050638	0.0114355	-3.19783
LOC100134409	0.788232	15.1056	4.25622	2.53e-05	0.000136511	1.728
LOC100190986	-1.11209	14.1591	-7.46758	4.26e-13	8.69e-12	19.0529
LOC100240734	-0.534994	14.9747	-3.99626	7.51e-05	0.000362931	0.699078
LOC100271831	0.510247	14.9607	4.9188	1.22e-06	8.56e-06	4.61814
LOC100286988	0.63373	15.0296	4.37993	1.48e-05	8.4e-05	2.23866
LOC100287225	0.517719	15.228	4.15987	3.81e-05	0.000197231	1.33963
LOC100287387	0.599459	15.4576	3.65345	0.000289132	0.00117629	-0.565173
LOC100287415	0.840922	14.9178	4.9866	8.78e-07	6.33e-06	4.93513
LOC100287526	0.530906	15.2496	3.93635	9.58e-05	0.000450694	0.470495
LOC100288069	-0.804051	14.5841	-4.62307	4.94e-06	3.08e-05	3.28125
LOC100288092	1.14388	14.9513	11.3421	2.09e-26	2.58e-24	49.1855
LOC100288346	0.676363	15.2225	4.26658	2.42e-05	0.000131113	1.77024
LOC100288368	0.52849	15.173	3.91081	0.000106135	0.000493863	0.374021
LOC100288432	0.843429	14.8523	10.6268	1.08e-23	9.37e-22	43.0244
LOC100288781	-0.546448	14.8799	-6.16746	1.54e-09	1.76e-08	11.0629
LOC100288866	0.563439	15.1919	3.96402	8.57e-05	0.000408204	0.57566
LOC100289038	0.585958	15.1684	4.04452	6.17e-05	0.000303529	0.885549
LOC100289097	-0.506745	14.8077	-6.85664	2.33e-11	3.56e-10	15.1443
LOC100289137	-0.508032	14.9082	-5.07949	5.55e-07	4.14e-06	5.37577
LOC100289251	0.582979	15.1742	3.89557	0.000112799	0.000520944	0.316762
LOC100289511	-0.869586	14.8645	-7.79158	4.6e-14	1.09e-12	21.2311
LOC100292082	1.01487	15.5831	5.25283	2.31e-07	1.86e-06	6.21731
LOC100292409	0.724475	14.8948	8.27696	1.44e-15	4.2e-14	24.6245
LOC100500773	0.857081	15.4574	4.9571	1.01e-06	7.22e-06	4.79674
LOC100505483	0.747711	14.8337	10.9323	7.72e-25	7.69e-23	45.6273
LOC100505516	-0.700568	14.6225	-6.84824	2.46e-11	3.74e-10	15.0924
LOC100505518	0.668274	15.2224	4.65027	4.36e-06	2.75e-05	3.40108
LOC100505519	0.738077	15.2448	6.98796	1.01e-11	1.64e-10	15.962
LOC100505576	-0.612792	14.7528	-6.55563	1.52e-10	2.04e-09	13.3178
LOC100505623	0.657478	15.2378	4.55025	6.9e-06	4.19e-05	2.9636
LOC100505648	-0.527072	14.7375	-7.69543	8.96e-14	2.03e-12	20.5772
LOC100505657	-0.698278	14.8819	-7.34465	9.72e-13	1.88e-11	18.2453
LOC100505717	-0.667441	14.5396	-7.13337	3.92e-12	6.82e-11	16.8819
LOC100505725	-0.508314	14.8937	-6.55724	1.5e-10	2.02e-09	13.3274
LOC100505746	-0.548096	14.6997	-4.77681	2.41e-06	1.6e-05	3.96691
LOC100505775	0.60164	15.1084	4.06647	5.63e-05	0.000280076	0.971037
LOC100505786	0.638029	15.2256	4.15613	3.87e-05	0.00019998	1.32471
LOC100505792	0.542981	15.0597	7.82676	3.59e-14	8.64e-13	21.4718
LOC100505815	-0.778341	14.704	-5.43237	9.11e-08	7.86e-07	7.11518
LOC100505857	-0.953595	14.6226	-7.98816	1.15e-14	2.98e-13	22.587
LOC100505902	0.667312	15.2487	4.81245	2.04e-06	1.37e-05	4.12879
LOC100505932	0.515834	14.8973	6.35986	4.96e-10	6.17e-09	12.1662
LOC100505942	0.567528	15.0726	3.84849	0.000135988	0.000613294	0.14112
LOC100505944	0.641286	15.3804	4.39743	1.37e-05	7.83e-05	2.31198
LOC100505951	-0.933472	14.2888	-6.45235	2.84e-10	3.66e-09	12.7067
LOC100505987	-0.943177	14.7818	-6.85369	2.37e-11	3.62e-10	15.1261
LOC100505988	0.528989	15.1134	4.69506	3.54e-06	2.28e-05	3.59978
LOC100506001	-0.676047	14.8453	-5.39171	1.13e-07	9.61e-07	6.90952
LOC100506051	-0.746312	14.7661	-5.78477	1.36e-08	1.34e-07	8.95394
LOC100506114	2.12944	15.5855	9.33739	4.53e-19	2.13e-17	32.5475
LOC100506119	0.596468	14.816	8.49717	2.85e-16	9.13e-15	26.2139
LOC100506157	-0.773251	14.7898	-6.97781	1.07e-11	1.74e-10	15.8983
LOC100506173	0.505339	15.2679	3.4499	0.00061349	0.0022021	-1.26526
LOC100506201	-0.635237	14.7838	-6.7509	4.53e-11	6.6e-10	14.4951
LOC100506286	0.551582	15.006	5.32401	1.6e-07	1.33e-06	6.57006
LOC100506312	-0.86884	14.5735	-6.95096	1.28e-11	2.04e-10	15.7303
LOC100506334	-0.529346	14.9435	-6.67162	7.43e-11	1.04e-09	14.0137
LOC100506361	0.627811	15.24	4.99356	8.49e-07	6.14e-06	4.96789
LOC100506406	0.512381	15.2178	3.63961	0.000304648	0.00123052	-0.613969
LOC100506458	-0.663098	14.617	-6.01295	3.76e-09	4.04e-08	10.1976
LOC100506499	-0.505932	14.9652	-5.48072	7.06e-08	6.22e-07	7.36151
LOC100506503	-0.61746	14.8101	-6.67031	7.49e-11	1.05e-09	14.0058
LOC100506523	-0.635808	14.7209	-4.43384	1.16e-05	6.75e-05	2.46537
LOC100506543	-0.845145	14.5587	-7.57436	2.06e-13	4.42e-12	19.7629
LOC100506564	0.616209	15.115	4.63244	4.73e-06	2.96e-05	3.32246
LOC100506585	0.924844	14.8687	10.6393	9.73e-24	8.5e-22	43.1296
LOC100506613	0.656675	15.2409	4.87547	1.51e-06	1.04e-05	4.41761
LOC100506624	0.593107	14.953	5.77953	1.4e-08	1.37e-07	8.92585
LOC100506636	-0.611984	14.775	-4.75959	2.62e-06	1.72e-05	3.88914
LOC100506673	-0.720519	14.6567	-7.2732	1.56e-12	2.92e-11	17.7807
LOC100506678	0.588659	15.2518	3.93423	9.66e-05	0.00045415	0.462453
LOC100506710	-0.526119	14.6786	-7.30491	1.27e-12	2.4e-11	17.9864
LOC100506735	0.69079	15.1641	4.58729	5.83e-06	3.58e-05	3.12462
LOC100506774	-0.624308	14.7628	-6.14135	1.8e-09	2.03e-08	10.9153
LOC100506810	0.526738	15.0884	4.11294	4.64e-05	0.000234998	1.15347
LOC100506849	-0.5776	14.8616	-4.79066	2.26e-06	1.51e-05	4.0297
LOC100506897	0.696292	14.8372	8.08774	5.66e-15	1.53e-13	23.2835
LOC100506915	-0.644146	14.9262	-4.6029	5.42e-06	3.35e-05	3.1928
LOC100506935	-1.01639	14.4395	-6.86603	2.19e-11	3.37e-10	15.2023
LOC100506950	-0.791976	14.6028	-5.47351	7.33e-08	6.43e-07	7.32464
LOC100506965	-0.770243	14.7381	-8.69041	6.72e-17	2.36e-15	27.6333
LOC100506985	-0.651869	14.9466	-5.47504	7.27e-08	6.39e-07	7.33247
LOC100507006	-0.642831	14.7187	-3.97528	8.18e-05	0.000392078	0.618669
LOC100507042	-1.17698	14.2532	-8.04136	7.88e-15	2.09e-13	22.9582
LOC100507101	-0.75812	14.6699	-6.85868	2.3e-11	3.52e-10	15.1569
LOC100507114	0.556121	15.3334	3.52652	0.000464132	0.00174937	-1.00618
LOC100507131	-0.568917	14.7808	-6.47498	2.48e-10	3.22e-09	12.8399
LOC100507166	0.659695	15.2252	4.25232	2.57e-05	0.000138515	1.71212
LOC100507196	-0.588856	14.6954	-5.37546	1.23e-07	1.04e-06	6.82767
LOC100507212	0.51179	15.0605	4.71196	3.27e-06	2.12e-05	3.67523
LOC100507213	-0.532555	14.8586	-4.75547	2.67e-06	1.75e-05	3.87052
LOC100507218	-0.526403	14.9464	-3.79869	0.000165382	0.00072825	-0.0424878
LOC100507265	0.58109	14.824	5.79367	1.29e-08	1.28e-07	9.00167
LOC100507266	-0.618264	14.8551	-6.09761	2.31e-09	2.56e-08	10.6694
LOC100507280	-0.749363	14.7137	-7.79341	4.54e-14	1.08e-12	21.2436
LOC100507286	0.600447	14.9572	6.45262	2.84e-10	3.65e-09	12.7083
LOC100507291	0.738914	15.006	10.5784	1.64e-23	1.37e-21	42.6154
LOC100507312	-0.503087	14.8295	-4.22098	2.94e-05	0.00015625	1.58501
LOC100507387	-0.592309	14.8384	-5.14236	4.05e-07	3.1e-06	5.6781
LOC100507411	-0.517561	14.8088	-6.06471	2.8e-09	3.07e-08	10.4854
LOC100507417	-0.627794	14.5937	-4.37572	1.51e-05	8.55e-05	2.22105
LOC100507427	-0.781938	14.8578	-7.11775	4.35e-12	7.47e-11	16.7823
LOC100507445	-0.659364	14.7928	-7.85681	2.91e-14	7.11e-13	21.6782
LOC100507475	0.804581	14.8626	8.73678	4.73e-17	1.71e-15	27.9773
LOC100507520	0.766164	14.8597	7.89042	2.3e-14	5.7e-13	21.9096
LOC100507540	0.637671	14.8257	9.20425	1.29e-18	5.74e-17	31.5164
LOC100507548	0.617264	15.4135	4.14721	4.02e-05	0.000206992	1.28922
LOC100507554	0.513862	15.0082	4.27748	2.31e-05	0.000125709	1.81481
LOC100507559	0.557706	15.1748	3.68187	0.000259559	0.00107562	-0.46439
LOC100507560	0.588794	15.3147	3.74249	0.000205731	0.000881952	-0.247015
LOC100507575	-0.5935	15.0732	-4.31785	1.94e-05	0.000107661	1.98071
LOC100507591	0.512118	15.189	3.8174	0.000153702	0.000682531	0.0262038
LOC100507632	0.609931	14.8289	8.6699	7.84e-17	2.72e-15	27.4816
LOC100507639	1.09672	14.6753	8.28384	1.37e-15	4e-14	24.6738
LOC100507642	0.554608	14.9256	8.29151	1.3e-15	3.81e-14	24.7286
LOC100507645	0.850661	15.554	3.73466	0.000212037	0.000905699	-0.275274
LOC100507670	0.783205	14.867	8.29116	1.3e-15	3.81e-14	24.7261
LOC100507759	0.736289	15.1603	5.08112	5.5e-07	4.11e-06	5.38357
LOC100507800	0.788743	14.8577	5.878	8.08e-09	8.26e-08	9.45711
LOC100507803	-1.11463	14.1228	-6.05963	2.88e-09	3.15e-08	10.457
LOC100508118	-0.508834	14.9592	-4.91517	1.24e-06	8.68e-06	4.60128
LOC100508227	-0.568065	14.9289	-6.27291	8.31e-10	9.9e-09	11.664
LOC100508869	-0.633121	14.698	-6.11029	2.15e-09	2.4e-08	10.7405
LOC100508939	-0.672205	14.7645	-6.00574	3.92e-09	4.21e-08	10.1576
LOC100509091	0.538759	15.1897	4.3661	1.57e-05	8.87e-05	2.18088
LOC100509105	-0.562792	14.7001	-2.92152	0.0036581	0.00896814	-2.90397
LOC100509213	-0.70863	14.5748	-4.57125	6.27e-06	3.83e-05	3.05475
LOC100509256	-0.831086	14.5994	-7.94383	1.58e-14	3.98e-13	22.279
LOC100509487	-1.05482	14.2364	-6.99482	9.64e-12	1.58e-10	16.0051
LOC100509498	0.777835	14.9082	10.768	3.21e-24	3.01e-22	44.2216
LOC100509553	0.906676	15.3132	5.48038	7.07e-08	6.22e-07	7.35976
LOC100509638	0.63589	15.3678	4.10044	4.89e-05	0.000246378	1.10418
LOC100509671	-0.527179	14.807	-4.96594	9.72e-07	6.94e-06	4.83814
LOC100509861	1.22336	15.3415	6.08232	2.53e-09	2.78e-08	10.5838
LOC100630918	0.517539	14.9273	7.67559	1.03e-13	2.31e-12	20.4431
LOC100652741	0.6428	15.3244	3.90326	0.000109388	0.000507384	0.345627
LOC100652742	0.508449	15.2042	4.32712	1.86e-05	0.000103763	2.019
LOC100652747	0.584771	15.1032	4.3942	1.39e-05	7.94e-05	2.2984
LOC100652752	-0.623173	14.6423	-5.75403	1.61e-08	1.56e-07	8.78958
LOC100652764	0.640635	14.8957	8.96624	8.21e-18	3.26e-16	29.6985
LOC100652765	0.633618	14.9467	7.48539	3.77e-13	7.77e-12	19.1708
LOC100652784	-0.599237	14.8367	-5.79394	1.29e-08	1.28e-07	9.00313
LOC100652857	0.568258	15.0224	4.32819	1.85e-05	0.000103296	2.02344
LOC100652861	0.573819	15.2306	3.78489	0.000174533	0.000763827	-0.0929736
LOC100652903	-0.778378	14.9938	-6.85665	2.33e-11	3.56e-10	15.1443
LOC100652915	0.514996	14.8235	7.77894	5.02e-14	1.19e-12	21.1447
LOC100652924	0.516087	15.2205	3.42198	0.000678295	0.0023961	-1.35835
LOC100652927	-1.14439	14.5945	-8.71984	5.38e-17	1.92e-15	27.8515
LOC100652935	0.846584	15.1096	8.39391	6.12e-16	1.87e-14	25.4648
LOC100653001	0.838075	15.4572	4.55797	6.66e-06	4.05e-05	2.99707
LOC100653014	-0.701954	14.7483	-5.65625	2.75e-08	2.58e-07	8.27171
LOC100653017	0.600816	15.1215	3.79006	0.000171053	0.000750441	-0.0740963
LOC100653024	0.556139	15.3345	3.61776	0.000330745	0.00131915	-0.690646
LOC100653058	0.70407	14.8001	4.9108	1.27e-06	8.86e-06	4.58098
LOC100653060	0.803421	14.637	5.0613	6.07e-07	4.5e-06	5.2889
LOC100653120	-0.514302	14.8462	-5.04662	6.53e-07	4.81e-06	5.21903
LOC100653206	1.18995	14.9556	8.30575	1.17e-15	3.45e-14	24.8307
LOC100653210	-0.912296	15.1317	-6.56341	1.45e-10	1.95e-09	13.3641
LOC100653325	0.667493	15.2712	3.96758	8.44e-05	0.000403193	0.589252
LOC100653515	-0.646579	14.7106	-4.97205	9.43e-07	6.76e-06	4.86677
LOC143286	0.673089	15.5974	3.46785	0.000574939	0.00208707	-1.20506
LOC146795	0.508698	15.3022	2.76618	0.00590446	0.0128404	-3.33601
LOC148824	1.03087	15.1589	7.28239	1.47e-12	2.77e-11	17.8402
LOC149086	0.513994	15.1705	3.69857	0.000243535	0.00101869	-0.404829
LOC150185	0.504784	15.1847	4.52585	7.7e-06	4.63e-05	2.85822
LOC153546	0.646066	14.938	9.72449	2.03e-20	1.16e-18	35.6013
LOC153811	0.599009	14.8822	5.9483	5.44e-09	5.71e-08	9.84103
LOC154860	0.504379	15.1389	3.82585	0.000148684	0.000662266	0.0573434
LOC157627	0.7547	14.9407	4.66519	4.07e-06	2.58e-05	3.46709
LOC158572	0.710267	14.9097	6.87536	2.07e-11	3.19e-10	15.2601
LOC283143	0.808609	14.9223	8.9323	1.07e-17	4.16e-16	29.442
LOC283270	-0.739166	14.9219	-4.84981	1.7e-06	1.16e-05	4.29961
LOC283335	0.739671	15.6124	3.0818	0.00218349	0.00606232	-2.43437
LOC283352	0.839403	14.8984	8.69365	6.56e-17	2.31e-15	27.6573
LOC283516	-1.12012	14.7751	-5.60185	3.69e-08	3.39e-07	7.98695
LOC283585	0.548877	15.0599	3.52379	0.000468809	0.00176327	-1.0155
LOC283693	-0.506784	14.9434	-7.52947	2.8e-13	5.88e-12	19.4634
LOC283710	-0.643831	15.0586	-4.60151	5.46e-06	3.37e-05	3.18672
LOC283922	-0.618232	14.694	-6.86059	2.27e-11	3.48e-10	15.1687
LOC284112	0.55041	15.1472	3.87934	0.000120337	0.000551075	0.255966
LOC284454	0.885991	15.8561	3.27249	0.00114789	0.00366875	-1.84441
LOC284751	0.518243	14.6565	2.84015	0.00471307	0.0108513	-3.13312
LOC285178	-0.599747	14.6645	-5.09129	5.23e-07	3.92e-06	5.43224
LOC286071	-0.534533	14.6707	-4.77822	2.4e-06	1.59e-05	3.97332
LOC286109	-0.66008	14.6172	-4.95033	1.05e-06	7.45e-06	4.76508
LOC339352	0.66051	15.0438	9.22999	1.06e-18	4.72e-17	31.715
LOC340515	0.550119	15.246	3.72929	0.000216467	0.000921005	-0.294623
LOC374443	-0.518076	14.836	-8.13716	3.97e-15	1.1e-13	23.6315
LOC375196	0.594224	14.8602	5.11385	4.67e-07	3.54e-06	5.54057
LOC387647	0.826178	14.875	10.0486	1.42e-21	9.53e-20	38.2202
LOC388242	0.85641	14.8154	9.01157	5.79e-18	2.33e-16	30.0422
LOC389247	0.526151	14.998	4.56188	6.54e-06	3.99e-05	3.01405
LOC389634	0.791824	14.948	6.85193	2.4e-11	3.66e-10	15.1152
LOC389765	-0.568396	14.8424	-5.20832	2.9e-07	2.29e-06	5.9988
LOC391322	-0.699145	14.4888	-4.07433	5.45e-05	0.000271783	1.00176
LOC391636	0.549276	15.3367	4.0609	5.76e-05	0.000285803	0.9493
LOC400099	0.680645	14.9186	12.1547	1.33e-29	2.45e-27	56.4483
LOC400236	0.696874	14.8917	10.8472	1.62e-24	1.56e-22	44.8981
LOC400548	0.57352	14.8314	5.18855	3.21e-07	2.5e-06	5.90228
LOC401074	0.614925	15.1046	4.34354	1.73e-05	9.72e-05	2.08705
LOC401847	-0.686229	15.0221	-5.70545	2.1e-08	2.01e-07	8.5313
LOC440934	0.549155	15.0154	5.42905	9.27e-08	7.99e-07	7.09833
LOC441239	0.549586	15.0405	3.95392	8.92e-05	0.00042327	0.537209
LOC441666	-0.545262	14.7967	-5.59106	3.91e-08	3.58e-07	7.93075
LOC441698	0.55648	15.1356	3.57732	0.000384687	0.00149798	-0.831457
LOC441736	0.629423	15.1607	4.40409	1.33e-05	7.62e-05	2.33992
LOC442122	0.614522	15.1805	4.30366	2.06e-05	0.000113602	1.92221
LOC497257	0.500188	15.0311	4.1258	4.4e-05	0.000224292	1.20427
LOC606724	-0.608709	14.7269	-4.63762	4.62e-06	2.9e-05	3.34529
LOC641746	-0.605578	14.6065	-7.01605	8.4e-12	1.39e-10	16.1385
LOC642980	0.512844	15.1743	3.96972	8.37e-05	0.000399949	0.59742
LOC643072	1.0134	14.9437	11.3041	2.93e-26	3.54e-24	48.8521
LOC643327	0.576327	15.2217	3.93155	9.77e-05	0.000458276	0.452316
LOC643454	0.56217	15.0003	8.58469	1.49e-16	4.96e-15	26.854
LOC643551	0.514512	14.9677	4.26253	2.46e-05	0.000133193	1.75372
LOC643770	0.682543	14.9664	8.68537	6.98e-17	2.44e-15	27.596
LOC643988	0.603608	14.8234	8.87137	1.7e-17	6.42e-16	28.983
LOC644450	-0.516921	14.7796	-4.16031	3.81e-05	0.000196915	1.34137
LOC644714	-0.938468	14.3004	-6.79542	3.43e-11	5.08e-10	14.7674
LOC646214	0.561531	15.0353	5.24366	2.42e-07	1.94e-06	6.17213
LOC646329	-0.75081	14.7936	-6.52768	1.8e-10	2.39e-09	13.1516
LOC646808	0.524998	15.0581	7.17004	3.09e-12	5.46e-11	17.1162
LOC646903	-0.616079	14.79	-4.87072	1.54e-06	1.06e-05	4.39571
LOC649201	0.57485	15.2375	3.82597	0.000148612	0.000662035	0.057801
LOC650368	-0.659903	14.5256	-6.75974	4.29e-11	6.27e-10	14.549
LOC653061	-0.865688	14.4867	-6.19999	1.28e-09	1.48e-08	11.2474
LOC727803	0.632319	15.0846	6.2396	1.01e-09	1.19e-08	11.4732
LOC728052	0.891485	14.863	5.35048	1.4e-07	1.17e-06	6.70234
LOC728054	0.628146	15.0292	4.42682	1.2e-05	6.94e-05	2.43572
LOC728093	0.53959	14.8474	3.94745	9.16e-05	0.00043333	0.512593
LOC728407	-0.589645	14.5595	-6.91412	1.62e-11	2.54e-10	15.5007
LOC728558	-0.575287	14.7866	-6.44741	2.93e-10	3.76e-09	12.6776
LOC728715	-0.552339	14.9005	-5.32382	1.61e-07	1.33e-06	6.56911
LOC729164	0.547436	15.0363	3.87326	0.000123281	0.000562792	0.233252
LOC729264	-0.532183	14.9055	-3.193	0.0015065	0.00457123	-2.09445
LOC729451	-0.689586	14.7263	-4.00056	7.38e-05	0.000357177	0.715596
LOC729454	0.60622	15.1289	3.72553	0.000219618	0.000932019	-0.308148
LOC729513	-0.635965	14.6005	-6.84676	2.48e-11	3.77e-10	15.0833
LOC729696	-0.761986	14.6202	-7.66047	1.14e-13	2.54e-12	20.3411
LOC729770	-0.962016	14.9053	-5.56072	4.61e-08	4.18e-07	7.77324
LOC729887	0.556494	14.914	8.53008	2.23e-16	7.26e-15	26.454
LOC729995	0.668167	15.2022	5.10787	4.82e-07	3.63e-06	5.5118
LOC730020	0.632951	14.8653	5.65191	2.82e-08	2.64e-07	8.24893
LOC731275	-0.530357	14.6411	-3.83841	0.000141508	0.000634796	0.103769
LOC80054	0.954226	14.9086	11.9648	7.6e-29	1.27e-26	54.728
LOC93432	-0.518794	15.0042	-2.7969	0.00538006	0.0119644	-3.25239
LONP2	-0.583256	14.7569	-5.66718	2.59e-08	2.44e-07	8.32922
LONRF1	0.578399	15.1338	5.17578	3.42e-07	2.65e-06	5.84015
LPAR1	0.897616	14.847	9.42695	2.22e-19	1.1e-17	33.2467
LPCAT3	0.600749	14.9556	11.5983	2.12e-27	2.96e-25	51.4462
LPL	1.21247	14.9416	6.42301	3.39e-10	4.31e-09	12.5345
LPP.AS2	0.596137	14.9941	6.75751	4.35e-11	6.35e-10	14.5354
LRCH1	-0.717434	14.6055	-7.31307	1.2e-12	2.29e-11	18.0395
LRFN4	0.532595	14.916	9.18995	1.44e-18	6.37e-17	31.4063
LRG1	0.724171	14.7815	5.2169	2.78e-07	2.2e-06	6.0408
LRP1	0.717789	14.8034	11.7442	5.67e-28	8.61e-26	52.746
LRP2	-0.516414	14.662	-4.23025	2.83e-05	0.000150587	1.62249
LRP3	0.535602	15.0178	6.4929	2.22e-10	2.91e-09	12.9456
LRP8	0.550368	14.9192	7.17565	2.98e-12	5.27e-11	17.1522
LRRC24	0.57319	14.9803	6.47758	2.44e-10	3.17e-09	12.8552
LRRC25	0.696314	14.8707	11.6684	1.12e-27	1.65e-25	52.0701
LRRC37A2	-0.750262	14.4472	-5.92953	6.05e-09	6.3e-08	9.73816
LRRC37A3	-0.60296	14.6814	-7.15985	3.3e-12	5.8e-11	17.0511
LRRC4	0.646843	14.8838	5.27896	2.02e-07	1.64e-06	6.34631
LRRN3	-0.760634	14.9004	-4.61755	5.07e-06	3.15e-05	3.25704
LSM1	0.756594	15.119	9.36728	3.57e-19	1.7e-17	32.7804
LSM12	0.522366	14.8778	8.30571	1.17e-15	3.45e-14	24.8304
LSM14B	-0.500622	14.4507	-4.59548	5.61e-06	3.46e-05	3.16035
LSM6	0.623298	14.8928	10.3655	1e-22	7.7e-21	40.833
LSMD1	0.502954	14.9369	8.68192	7.16e-17	2.5e-15	27.5705
LST1	0.661753	15.0453	7.71206	7.99e-14	1.82e-12	20.6899
LTA4H	0.697773	14.8514	11.3453	2.03e-26	2.53e-24	49.2135
LTBR	0.56521	14.7716	6.25713	9.12e-10	1.08e-08	11.5735
LTF	-0.522515	15.1443	-2.29207	0.0223611	0.0366852	-4.51301
LTK	-0.58501	14.8208	-7.03576	7.4e-12	1.23e-10	16.2627
LUZP6	-1.32783	13.6268	-5.598	3.77e-08	3.46e-07	7.96692
LY6E	-0.927164	14.6018	-5.6991	2.18e-08	2.08e-07	8.49772
LY6G5B	-0.731633	14.5712	-6.3428	5.49e-10	6.79e-09	12.0672
LY6K	0.630108	15.0964	4.76234	2.58e-06	1.7e-05	3.90151
LY86	1.11183	14.8753	12.9674	6.59e-33	1.94e-30	63.9612
LY9	-0.589974	14.8411	-7.19132	2.68e-12	4.8e-11	17.2527
LY96	0.662934	14.8508	10.8459	1.64e-24	1.57e-22	44.8867
LYSMD1	-0.504352	14.8053	-5.35211	1.39e-07	1.16e-06	6.7105
LYST	0.561127	15.0224	6.36651	4.76e-10	5.94e-09	12.2048
MAF	0.563279	14.9082	6.00481	3.94e-09	4.23e-08	10.1525
MAFA	1.0404	15.819	4.94039	1.1e-06	7.8e-06	4.71867
MAFB	1.30152	14.7804	15.7475	7.65e-45	1.53e-41	91.1138
MAN2A1	0.606363	15.0956	5.98768	4.35e-09	4.63e-08	10.0578
MANF	0.643066	15.1896	6.01676	3.68e-09	3.96e-08	10.2187
MAOA	1.04282	15.2676	4.56529	6.44e-06	3.93e-05	3.02883
MAP2K2	0.500362	15.0561	6.65776	8.09e-11	1.13e-09	13.93
MAP3K1	0.63948	15.0829	8.65249	8.94e-17	3.07e-15	27.353
MAP3K11	0.728831	14.9761	9.7754	1.34e-20	7.86e-19	36.009
MAP3K3	0.629844	14.9414	9.83651	8.15e-21	4.94e-19	36.5002
MAP3K6	0.726988	14.9413	12.6024	2.07e-31	4.84e-29	60.5588
MAPK8	-0.505989	14.6343	-6.17849	1.45e-09	1.66e-08	11.1254
MAPK8IP1	0.616784	14.5984	3.24651	0.00125532	0.00394141	-1.92678
MAPKAPK3	0.64703	14.8357	12.3711	1.79e-30	3.74e-28	58.4263
MARCKS	0.691526	15.0516	6.87093	2.13e-11	3.27e-10	15.2327
MARCO	1.7574	14.7562	14.5538	1.29e-39	1.06e-36	79.2212
MARVELD1	1.23755	15.0352	12.7448	5.42e-32	1.39e-29	61.8804
MAS1L	0.822283	15.5121	5.00756	7.92e-07	5.76e-06	5.03394
MAST1	0.720404	14.9861	7.32242	1.13e-12	2.16e-11	18.1003
MAT1A	0.542655	15.16	4.19807	3.24e-05	0.000170766	1.49261
MBD3	0.556364	15.0069	7.11342	4.47e-12	7.67e-11	16.7548
MBNL3	-0.602261	14.642	-5.38178	1.19e-07	1.01e-06	6.85949
MCCC1	0.617253	15.0987	6.77857	3.81e-11	5.61e-10	14.6642
MCM4	-0.810881	14.8837	-7.29703	1.34e-12	2.53e-11	17.9352
MCM8	-0.5206	14.8222	-6.75858	4.32e-11	6.31e-10	14.5419
MDFI	1.86801	15.2748	7.1983	2.56e-12	4.61e-11	17.2975
MDN1	-0.760217	14.6939	-7.51073	3.18e-13	6.62e-12	19.3389
MDS2	-0.718675	14.8978	-5.06286	6.03e-07	4.47e-06	5.29636
ME1	0.959063	14.9023	9.62028	4.72e-20	2.57e-18	34.7712
MED13L	0.727457	15.1864	7.52349	2.91e-13	6.1e-12	19.4236
MED18	-0.853817	14.1422	-5.65021	2.84e-08	2.66e-07	8.23998
MED4	0.744716	15.2183	7.43939	5.15e-13	1.04e-11	18.8667
MED7	0.506763	14.9665	6.99155	9.84e-12	1.61e-10	15.9845
MEF2A	0.581632	15.0047	6.2883	7.59e-10	9.12e-09	11.7525
MEF2C	0.618642	14.831	7.90963	2.01e-14	5e-13	22.0423
MEG8	0.52305	15.2203	4.1874	3.39e-05	0.000177794	1.44978
MERTK	0.647234	14.9766	5.10253	4.95e-07	3.72e-06	5.48616
MESDC1	0.579841	14.9018	8.84938	2.01e-17	7.56e-16	28.818
MESDC2	0.612943	14.9095	6.04012	3.22e-09	3.5e-08	10.3483
MESP2	0.58699	15.0457	5.09996	5.01e-07	3.77e-06	5.47382
METRNL	0.965285	15.0621	11.8268	2.68e-28	4.23e-26	53.4858
METTL12	0.522864	14.8469	8.89951	1.37e-17	5.25e-16	29.1947
METTL7A	0.89923	14.9391	11.3092	2.8e-26	3.39e-24	48.897
METTL7B	1.36221	14.6486	7.236	2e-12	3.66e-11	17.5402
MFAP1	0.533301	14.9177	7.62704	1.44e-13	3.15e-12	20.116
MFAP4	1.03236	14.8329	6.97514	1.09e-11	1.77e-10	15.8816
MFI2	0.574774	14.9608	5.9056	6.92e-09	7.14e-08	9.60734
MFSD2A	0.878519	14.8742	10.8446	1.66e-24	1.59e-22	44.8754
MFSD7	0.820127	14.9959	9.79541	1.14e-20	6.77e-19	36.1696
MGAT2	0.70465	15.0176	6.88523	1.94e-11	3.01e-10	15.3212
MGC12916	-0.961102	14.8322	-6.69155	6.56e-11	9.29e-10	14.1342
MGC2752	0.528961	14.9073	12.1159	1.9e-29	3.45e-27	56.096
MGC34796	0.524841	15.0718	3.67283	0.000268641	0.00110597	-0.496523
MGC39372	-0.536192	14.8682	-5.89648	7.28e-09	7.49e-08	9.55765
MGST1	0.870953	14.8106	8.78256	3.35e-17	1.23e-15	28.3182
MGST2	0.805292	14.8627	14.9586	2.25e-41	2.41e-38	83.2198
MICALCL	0.827821	14.9527	7.85806	2.89e-14	7.06e-13	21.6867
MICALL2	0.683748	14.9465	7.61916	1.52e-13	3.32e-12	20.0631
MID1IP1	0.58822	14.9459	7.76102	5.69e-14	1.33e-12	21.0226
MIDN	0.529658	14.9488	5.65891	2.71e-08	2.55e-07	8.28573
MIER2	0.836866	14.9352	12.1634	1.23e-29	2.28e-27	56.5277
MIIP	0.510485	14.9616	7.50863	3.22e-13	6.71e-12	19.3249
MIR17HG	-1.04092	14.7436	-8.73551	4.78e-17	1.73e-15	27.9679
MIR600HG	-0.714003	14.884	-6.40475	3.79e-10	4.78e-09	12.4277
MITF	0.53015	14.897	7.38361	7.49e-13	1.47e-11	18.5001
MKI67IP	0.524769	14.929	5.09413	5.16e-07	3.87e-06	5.44584
MKRN3	-0.942622	15.0029	-7.14616	3.61e-12	6.3e-11	16.9635
MLN	0.500642	15.3104	3.72425	0.00022071	0.000935784	-0.312786
MLXIPL	1.25066	14.8057	8.54732	1.96e-16	6.42e-15	26.5801
MMP1	0.677095	14.8998	3.55413	0.000419231	0.00160873	-0.911521
MMP14	0.756288	14.8661	7.9285	1.76e-14	4.42e-13	22.1728
MMP17	0.586837	15.1753	5.95938	5.11e-09	5.39e-08	9.90192
MMP9	0.966896	14.7717	4.256	2.53e-05	0.000136617	1.7271
MNDA	0.919577	15.1419	9.41741	2.4e-19	1.18e-17	33.172
MOCOS	0.507361	15.1533	4.53559	7.37e-06	4.45e-05	2.90019
MOGAT1	0.614744	14.7728	4.18822	3.38e-05	0.000177295	1.45306
MOGAT3	0.564507	15.2742	3.57192	0.000392478	0.00152352	-0.850132
MON2	-0.7005	14.5181	-8.43105	4.65e-16	1.46e-14	25.7335
MORF4L1	0.792376	15.094	9.04817	4.36e-18	1.79e-16	30.3206
MORN2	1.03523	14.8855	11.8378	2.42e-28	3.86e-26	53.5847
MOV10	-0.568914	14.7817	-7.05889	6.37e-12	1.07e-10	16.4088
MPEG1	0.794986	14.7884	9.8876	5.36e-21	3.34e-19	36.9123
MPHOSPH9	-0.521936	14.8404	-7.96506	1.36e-14	3.47e-13	22.4263
MPND	0.543329	14.7714	7.84544	3.15e-14	7.66e-13	21.6
MPP3	1.39828	14.8629	13.9781	3.8e-37	2.14e-34	73.6021
MPP7	0.585196	15.098	5.34277	1.46e-07	1.22e-06	6.66375
MPST	0.709911	15.0385	9.98749	2.36e-21	1.52e-19	37.7221
MPV17L	-0.530969	14.7776	-4.63775	4.62e-06	2.9e-05	3.34584
MPZL2	0.777833	14.9814	7.67563	1.03e-13	2.31e-12	20.4434
MRAS	0.746665	14.7298	5.73783	1.76e-08	1.7e-07	8.70325
MRC1	0.851736	15.0057	5.60517	3.63e-08	3.34e-07	8.00425
MREG	-0.614368	14.8464	-7.91172	1.98e-14	4.94e-13	22.0567
MRPL13	0.589012	14.9546	8.55042	1.92e-16	6.3e-15	26.6028
MRPL15	0.588408	14.8863	8.73938	4.64e-17	1.68e-15	27.9966
MRPL16	0.598938	14.9701	9.08016	3.4e-18	1.42e-16	30.5645
MRPL23	0.73204	14.8669	11.7186	7.14e-28	1.08e-25	52.5176
MRPL27	0.542117	14.8768	9.73409	1.88e-20	1.08e-18	35.6781
MRPL28	0.57409	14.9523	10.9335	7.64e-25	7.64e-23	45.6372
MRPL41	0.507785	14.9847	8.04364	7.76e-15	2.05e-13	22.9742
MRPL42	0.539162	14.9616	5.7081	2.07e-08	1.98e-07	8.54534
MRPL42P5	-0.603773	14.7658	-6.5696	1.39e-10	1.88e-09	13.401
MRPL44	0.740824	15.014	11.3456	2.03e-26	2.53e-24	49.2154
MRPL47	0.63476	14.972	9.8392	7.97e-21	4.84e-19	36.5218
MRPL52	0.578148	14.961	9.19482	1.39e-18	6.15e-17	31.4438
MRPL53	0.641081	14.9084	11.365	1.71e-26	2.18e-24	49.3864
MRPS14	0.507887	14.857	8.40322	5.71e-16	1.76e-14	25.5321
MRPS24	0.591756	14.8939	10.2485	2.68e-22	1.99e-20	39.8621
MRPS28	0.592967	14.8921	8.41442	5.26e-16	1.63e-14	25.6131
MRPS35	0.596729	14.8518	9.36111	3.75e-19	1.78e-17	32.7323
MRPS6	0.531102	14.9021	7.12063	4.26e-12	7.35e-11	16.8007
MRPS9	0.529529	14.9804	6.49135	2.25e-10	2.94e-09	12.9365
MRVI1	0.577453	14.8777	5.18485	3.27e-07	2.55e-06	5.88426
MS4A4A	1.0622	14.764	8.93346	1.06e-17	4.13e-16	29.4507
MS4A5	0.557372	15.2824	4.62144	4.98e-06	3.1e-05	3.2741
MS4A6A	0.672282	14.8728	9.31397	5.45e-19	2.53e-17	32.3654
MS4A7	0.927991	14.8675	8.86439	1.79e-17	6.76e-16	28.9307
MSLN	0.525757	15.3519	3.51904	0.000477055	0.00178883	-1.03171
MSR1	0.644326	14.9661	6.32923	5.95e-10	7.3e-09	11.9887
MSRA	0.708155	14.9432	11.5253	4.08e-27	5.52e-25	50.7988
MST152	0.623182	15.2032	3.77571	0.000180886	0.000787868	-0.126478
MT1F	0.558174	14.8725	7.87749	2.52e-14	6.21e-13	21.8205
MT1G	0.665915	14.9665	4.31785	1.94e-05	0.000107661	1.98072
MT1M	0.594761	15.0386	4.31433	1.97e-05	0.000109036	1.96619
MTHFD2	0.675015	14.9087	7.78102	4.95e-14	1.17e-12	21.1589
MTHFS	0.554155	14.9192	10.837	1.77e-24	1.69e-22	44.8105
MTMR11	0.692837	14.8088	8.58073	1.53e-16	5.09e-15	26.8249
MTMR12	0.500424	15.0535	4.93191	1.15e-06	8.09e-06	4.67917
MTRF1	-0.528443	14.6501	-8.41712	5.16e-16	1.6e-14	25.6327
MTRNR2L2	-0.879402	14.3022	-5.71054	2.05e-08	1.96e-07	8.55831
MTX3	-0.690907	14.8404	-6.62242	1.01e-10	1.39e-09	13.7173
MVK	0.609383	15.0456	9.10071	2.9e-18	1.22e-16	30.7216
MYBL1	-0.619575	14.895	-5.7285	1.85e-08	1.78e-07	8.6536
MYCL1	0.9084	15.0219	8.57439	1.61e-16	5.32e-15	26.7784
MYH11	-0.51072	14.8945	-4.54485	7.07e-06	4.29e-05	2.94022
MYL6	0.50943	14.8763	8.35863	7.93e-16	2.39e-14	25.2105
MYL6B	0.663388	14.9216	9.96979	2.73e-21	1.74e-19	37.5782
MYO1A	0.836049	15.026	9.51442	1.11e-19	5.71e-18	33.9339
MYO1E	0.53435	14.9023	6.81559	3.02e-11	4.51e-10	14.8913
MYO5B	0.519344	15.2436	4.04366	6.19e-05	0.000304515	0.882187
MYO7A	1.14519	14.8497	12.6498	1.33e-31	3.25e-29	60.9975
MZB1	-0.708866	15.0466	-5.90778	6.84e-09	7.06e-08	9.61928
NAA40	-0.630326	14.8641	-8.43123	4.65e-16	1.45e-14	25.7348
NAB2	0.566633	14.8976	6.4381	3.1e-10	3.96e-09	12.623
NACA	0.555335	14.85	8.19558	2.6e-15	7.33e-14	24.0449
NACA2	0.529795	14.8192	7.77012	5.34e-14	1.25e-12	21.0846
NACC1	0.555557	15.0048	10.2248	3.27e-22	2.39e-20	39.6666
NACC2	0.816176	14.8749	13.1935	7.63e-34	2.63e-31	66.0911
NAGA	0.703824	14.7937	9.85842	6.81e-21	4.19e-19	36.6768
NAGK	0.606306	14.8869	6.90869	1.67e-11	2.62e-10	15.4669
NAGPA	0.92332	15.0013	12.5161	4.64e-31	1.03e-28	59.761
NAGS	0.755798	14.9548	11.3425	2.08e-26	2.58e-24	49.189
NAIF1	0.798195	15.3158	8.15351	3.53e-15	9.81e-14	23.747
NANS	0.504021	14.9377	10.0219	1.77e-21	1.17e-19	38.0024
NAP1L4	-0.618255	14.6257	-8.56944	1.67e-16	5.52e-15	26.7421
NAPRT1	0.632546	15.0045	7.73322	6.9e-14	1.59e-12	20.8335
NAPSA	0.91221	14.8702	7.30556	1.26e-12	2.39e-11	17.9907
NAV2.AS4	0.867214	15.3821	4.81124	2.05e-06	1.38e-05	4.12326
NBPF22P	0.541306	15.2651	4.16178	3.78e-05	0.000195963	1.34726
NCAN	0.677708	15.0151	5.22357	2.69e-07	2.13e-06	6.07349
NCAPD3	-0.508514	14.7648	-5.68217	2.39e-08	2.27e-07	8.40825
NCBP2	0.58416	14.8155	6.56261	1.45e-10	1.96e-09	13.3594
NCEH1	0.951768	14.8686	12.0905	2.4e-29	4.3e-27	55.8653
NCF2	0.960647	15.2338	8.69914	6.29e-17	2.23e-15	27.698
NCLN	0.513127	14.9794	6.69528	6.41e-11	9.09e-10	14.1569
NCOA2	-0.695149	14.6703	-7.18466	2.8e-12	4.99e-11	17.2099
NCOR2	0.845153	14.9419	16.0329	4.13e-46	9.46e-43	93.9989
NCR1	-0.613326	14.7768	-5.85942	8.97e-09	9.09e-08	9.35626
NCR3	-0.53388	14.9116	-5.03055	7.07e-07	5.19e-06	5.14272
NCSTN	0.651791	15.0141	10.9644	5.84e-25	5.96e-23	45.9028
ND2	-0.5705	14.6701	-4.8852	1.44e-06	9.93e-06	4.46248
ND3	-0.957862	14.3876	-5.9563	5.2e-09	5.47e-08	9.88496
ND4	-0.578295	14.727	-4.96901	9.57e-07	6.85e-06	4.85254
ND4L	-0.715118	14.4618	-4.63386	4.7e-06	2.95e-05	3.32874
ND5	-0.519315	14.6981	-4.50946	8.3e-06	4.96e-05	2.78768
NDFIP2	-0.516462	14.8782	-5.03233	7.01e-07	5.14e-06	5.15117
NDST1	0.693824	14.9171	9.62187	4.66e-20	2.54e-18	34.7837
NDST2	0.642195	14.9289	11.0526	2.7e-25	2.87e-23	46.664
NDUFA13	0.574831	14.899	9.49576	1.28e-19	6.57e-18	33.7869
NDUFA8	0.718547	14.9622	10.5288	2.5e-23	2.04e-21	42.1979
NDUFAF1	0.552201	14.9866	8.72514	5.17e-17	1.85e-15	27.8908
NDUFAF3	0.507467	14.8918	7.28833	1.41e-12	2.67e-11	17.8787
NDUFB10	0.51373	14.8477	10.4098	6.88e-23	5.38e-21	41.2022
NDUFB2	0.515827	14.8356	9.15664	1.87e-18	8.07e-17	31.1501
NDUFB9	0.633616	14.9077	13.4339	7.57e-35	2.96e-32	68.373
NDUFC1	0.554396	14.9169	9.09962	2.92e-18	1.23e-16	30.7132
NDUFC2	0.567664	14.9925	8.52552	2.31e-16	7.49e-15	26.4207
NDUFS5	0.533655	14.9694	11.1624	1.03e-25	1.15e-23	47.6158
NDUFS6	0.528514	14.8388	8.55621	1.84e-16	6.05e-15	26.6452
NECAP2	0.660709	14.9478	10.7315	4.4e-24	4.02e-22	43.9114
NEDD8	0.539915	14.9421	12.0933	2.34e-29	4.22e-27	55.8905
NEDD9	-0.626357	14.9184	-6.73325	5.06e-11	7.31e-10	14.3875
NETO2	0.551412	14.8937	6.04136	3.2e-09	3.48e-08	10.3553
NEURL	0.836581	14.9214	6.62523	9.9e-11	1.36e-09	13.7342
NFAM1	0.617421	14.9096	7.42676	5.61e-13	1.12e-11	18.7836
NFATC1	0.524328	15.0521	7.18276	2.84e-12	5.05e-11	17.1978
NFATC2	-0.856373	14.774	-8.94041	1e-17	3.93e-16	29.5032
NFATC3	-0.723722	14.7155	-7.13017	4.01e-12	6.95e-11	16.8615
NFE2	0.655136	14.9131	6.58501	1.27e-10	1.72e-09	13.4931
NFE2L1	0.528727	14.958	10.1734	5.03e-22	3.58e-20	39.243
NFKB1	0.504764	15.1085	6.83805	2.62e-11	3.97e-10	15.0296
NFKBIE	0.70529	14.8716	11.4815	6.03e-27	8e-25	50.412
NFKBIZ	0.722047	15.0504	5.33843	1.49e-07	1.24e-06	6.64207
NHLH2	-0.581727	14.953	-5.17594	3.42e-07	2.65e-06	5.84089
NHLRC1	0.528727	14.957	4.89567	1.37e-06	9.47e-06	4.51089
NHSL1	0.600881	14.9962	5.5084	6.09e-08	5.43e-07	7.50339
NID1	1.01769	15.0332	8.0227	9.01e-15	2.36e-13	22.8278
NINJ1	0.685938	14.8727	13.4384	7.25e-35	2.9e-32	68.4163
NIPA2	0.550687	14.9961	8.9876	6.96e-18	2.79e-16	29.8603
NIPSNAP3A	0.857586	14.8638	10.5508	2.08e-23	1.71e-21	42.3831
NKAPL	0.581457	15.2214	5.34825	1.41e-07	1.18e-06	6.69115
NKX6.3	0.623575	15.0608	6.07934	2.57e-09	2.83e-08	10.5671
NLGN3	0.709598	15.0388	4.55145	6.86e-06	4.17e-05	2.96882
NLN	1.03732	14.8727	10.8843	1.17e-24	1.14e-22	45.2153
NLRP3	1.3481	14.8449	12.2165	7.52e-30	1.43e-27	57.0115
NME3	0.555624	15.0228	8.30587	1.17e-15	3.45e-14	24.8315
NMI	0.642204	15.2139	6.92531	1.5e-11	2.38e-10	15.5704
NMNAT2	0.94688	14.9871	7.51551	3.08e-13	6.43e-12	19.3706
NMT1	0.523548	15.107	7.09383	5.08e-12	8.63e-11	16.6302
NMT2	-0.584901	14.8815	-5.97748	4.61e-09	4.9e-08	10.0016
NMUR1	-0.526338	14.8755	-4.29849	2.11e-05	0.000115696	1.90097
NOBOX	0.526941	15.2865	4.27379	2.35e-05	0.000127489	1.7997
NOG	-0.89142	15.0376	-4.91803	1.23e-06	8.59e-06	4.6146
NOL3	0.660095	14.9354	7.94998	1.51e-14	3.84e-13	22.3216
NOP10	0.765667	14.9533	13.767	2.99e-36	1.43e-33	71.564
NOTCH3	1.07883	14.8589	8.72456	5.19e-17	1.86e-15	27.8865
NOTCH4	0.753256	14.8536	11.0254	3.43e-25	3.58e-23	46.4287
NOXA1	0.539698	14.9721	5.62918	3.19e-08	2.95e-07	8.12974
NPC2	1.07223	14.8604	17.4422	1.88e-52	1.01e-48	108.427
NPCDR1	-0.733887	14.7626	-5.55047	4.87e-08	4.4e-07	7.72019
NPIP	-0.532391	14.6127	-6.04682	3.1e-09	3.38e-08	10.3856
NPSA	-0.755388	14.6746	-5.97085	4.79e-09	5.07e-08	9.96501
NPY	0.628045	15.2376	4.72745	3.04e-06	1.98e-05	3.74457
NPY5R	0.544024	15.1431	3.41505	0.000695333	0.00244579	-1.38133
NPY6R	0.611855	15.296	4.2144	3.03e-05	0.000160271	1.55844
NR1H4	-0.660524	14.8633	-6.02487	3.52e-09	3.79e-08	10.2637
NR2C2	-0.581277	14.5458	-6.57778	1.33e-10	1.8e-09	13.4499
NRBP2	-0.674861	14.742	-6.84305	2.54e-11	3.86e-10	15.0604
NRG1	0.959692	14.7357	6.47442	2.49e-10	3.23e-09	12.8366
NRIP1	0.594272	15.0296	7.58065	1.97e-13	4.25e-12	19.8049
NRP1	0.544497	14.9431	5.15572	3.79e-07	2.91e-06	5.74277
NS3BP	-0.638637	14.7111	-7.12278	4.21e-12	7.26e-11	16.8144
NSDHL	0.679134	14.8504	11.8385	2.41e-28	3.86e-26	53.5909
NT5C2	-0.639631	14.6533	-5.13079	4.29e-07	3.27e-06	5.62218
NT5DC4	0.602256	14.8817	4.3756	1.51e-05	8.55e-05	2.22055
NTN5	-0.602874	14.7878	-6.14329	1.78e-09	2.01e-08	10.9263
NTSR1	0.678282	14.812	4.03866	6.32e-05	0.000310033	0.862788
NUDCD1	0.508802	14.8496	5.56413	4.52e-08	4.1e-07	7.79092
NUDCD2	0.512928	14.836	5.2798	2.01e-07	1.64e-06	6.35046
NUDT13	1.16099	15.4218	6.45923	2.73e-10	3.52e-09	12.7471
NUDT16P1	0.548413	14.9887	9.52053	1.05e-19	5.46e-18	33.982
NUDT18	0.552932	14.8504	9.28499	6.85e-19	3.13e-17	32.1405
NUDT3	0.539613	14.907	8.69476	6.5e-17	2.29e-15	27.6656
NUDT7	0.657365	14.7886	6.44362	3e-10	3.84e-09	12.6553
NUMB	0.571406	14.9552	6.33697	5.68e-10	7e-09	12.0335
OAF	0.697984	14.7449	7.27859	1.51e-12	2.83e-11	17.8156
OCR1	-1.24126	14.6668	-6.81742	2.98e-11	4.46e-10	14.9025
OCRL	0.812837	15.0316	9.40905	2.56e-19	1.25e-17	33.1066
ODAM	0.542717	14.9794	4.1449	4.06e-05	0.000208882	1.28003
ODF3B	0.505898	15.0415	5.12404	4.44e-07	3.37e-06	5.58966
OGFR	0.531765	14.9877	10.1849	4.57e-22	3.26e-20	39.3378
OGFRL1	0.511767	14.9093	7.20067	2.52e-12	4.54e-11	17.3128
OLFML2A	0.505053	14.9848	5.39516	1.11e-07	9.48e-07	6.92692
OLFML2B	0.885615	14.8943	9.23361	1.03e-18	4.6e-17	31.7429
OLIG3	0.579858	15.189	4.99605	8.38e-07	6.07e-06	4.97963
OPLAH	0.536897	14.8298	3.28194	0.00111099	0.00357752	-1.8143
OR10A4	0.546534	15.3196	3.67468	0.000266755	0.00109905	-0.48994
OR10C1	0.640877	15.2194	3.92295	0.00010109	0.000472997	0.419821
OR10H4	0.530703	15.272	3.69383	0.000247991	0.00103477	-0.421778
OR1E1	0.510444	15.2873	3.91437	0.000104629	0.000487708	0.387454
OR1K1	0.532649	15.2501	3.36987	0.000816604	0.00278533	-1.53011
OR2A5	0.616923	15.1719	4.31595	1.95e-05	0.000108424	1.97286
OR2A9P	-0.697783	14.8808	-7.42607	5.63e-13	1.13e-11	18.779
OR2F2	0.516202	15.2488	4.12208	4.47e-05	0.00022724	1.18956
OR2T27	-0.509435	14.9042	-4.66356	4.1e-06	2.6e-05	3.45989
OR5H6	0.568733	15.0684	3.87752	0.000121212	0.000554528	0.249159
OR6C74	0.57091	15.2343	3.60678	0.000344637	0.00136489	-0.729011
OR6T1	0.612489	15.0302	4.38223	1.46e-05	8.33e-05	2.24826
OR7C2	0.614523	15.3518	4.80968	2.06e-06	1.39e-05	4.11617
OR8G2	0.616802	15.0569	4.36126	1.6e-05	9.04e-05	2.16071
OSBPL11	0.97506	15.2571	9.31198	5.53e-19	2.56e-17	32.3499
OSCAR	0.577756	15.0141	7.75934	5.75e-14	1.34e-12	21.0111
OSGEP	0.508933	15.0428	6.68346	6.9e-11	9.7e-10	14.0853
OTUD7A	-0.506984	14.9821	-5.20977	2.88e-07	2.27e-06	6.0059
OTUD7B	-0.70692	14.8372	-7.42066	5.84e-13	1.17e-11	18.7434
OVOS2	0.598273	15.0876	4.15083	3.96e-05	0.000204098	1.30361
OXCT1	-0.578964	14.7288	-5.70955	2.06e-08	1.97e-07	8.55307
OXGR1	1.02055	14.9901	8.61715	1.17e-16	3.95e-15	27.0925
OXNAD1	-0.517722	14.8229	-4.79111	2.25e-06	1.5e-05	4.03174
P2RX4	0.977644	14.9399	17.1299	4.9e-51	2.25e-47	105.206
P2RX5	-0.549746	14.8776	-7.03876	7.26e-12	1.21e-10	16.2816
P2RX7	0.563207	14.7833	6.54891	1.58e-10	2.12e-09	13.2778
P2RY10	-0.972076	14.8278	-7.64435	1.27e-13	2.82e-12	20.2324
P2RY2	1.0862	14.9191	13.9405	5.5e-37	3.04e-34	73.238
P2RY4	0.594307	15.1331	3.54681	0.00043072	0.0016436	-0.936682
P4HA1	0.851441	15.202	9.348	4.16e-19	1.96e-17	32.6301
PABPC1L2B	0.551672	15.1552	3.55107	0.000423992	0.00162345	-0.92203
PAEP	0.619823	15.3136	4.44042	1.13e-05	6.58e-05	2.49323
PAIP2	0.584521	14.9928	5.29237	1.89e-07	1.54e-06	6.41273
PAK1IP1	0.532961	14.8888	10.1569	5.77e-22	4.08e-20	39.1069
PAK2	0.873459	15.16	8.11341	4.71e-15	1.28e-13	23.4641
PANX1	0.551453	14.8722	7.4184	5.93e-13	1.18e-11	18.7285
PAPL	-0.973058	14.8976	-6.22473	1.1e-09	1.29e-08	11.3883
PAPSS1	0.584211	14.9078	7.4123	6.18e-13	1.23e-11	18.6884
PAPSS2	0.520237	14.8026	5.39296	1.12e-07	9.57e-07	6.91578
PAQR4	0.739191	14.9275	8.07435	6.23e-15	1.68e-13	23.1894
PARK7	0.683969	15.0196	9.87064	6.16e-21	3.82e-19	36.7754
PARP15	-1.00167	14.8456	-8.794	3.07e-17	1.13e-15	28.4036
PARP6	-0.562501	14.6421	-6.15521	1.66e-09	1.88e-08	10.9936
PATZ1	-0.678197	14.7924	-5.7007	2.16e-08	2.06e-07	8.50617
PAWR	-0.690143	14.6555	-6.36715	4.75e-10	5.92e-09	12.2086
PC	0.511078	14.9923	8.13458	4.04e-15	1.12e-13	23.6133
PCA3	0.844209	15.2898	5.75399	1.61e-08	1.56e-07	8.78935
PCBP1.AS1	-0.533607	14.7777	-5.93663	5.81e-09	6.07e-08	9.77703
PCDHA13	0.865431	15.4666	5.01642	7.58e-07	5.53e-06	5.07581
PCDHA7	0.585208	15.2082	4.23116	2.82e-05	0.000150098	1.6262
PCOLCE2	0.762837	14.9013	2.79656	0.00538562	0.0119685	-3.25332
PCTP	0.897223	14.9918	11.823	2.77e-28	4.33e-26	53.452
PDCD11	0.578954	15.0606	6.06185	2.84e-09	3.12e-08	10.4694
PDE12	0.535882	14.9594	6.72038	5.48e-11	7.86e-10	14.3092
PDE2A	0.565106	14.9802	4.59588	5.6e-06	3.45e-05	3.16213
PDE6G	0.793372	14.945	10.6448	9.28e-24	8.16e-22	43.1762
PDE7A	-0.687565	14.6877	-8.80586	2.8e-17	1.03e-15	28.4922
PDE7B	0.64705	15.0664	5.14148	4.07e-07	3.11e-06	5.6738
PDE8A	0.655475	14.9349	7.94889	1.52e-14	3.87e-13	22.3141
PDIA4	0.507262	15.0064	4.78516	2.32e-06	1.54e-05	4.00474
PDK4	1.50005	14.8809	9.64218	3.96e-20	2.17e-18	34.9451
PDP1	0.697236	15.0063	9.08615	3.25e-18	1.36e-16	30.6103
PDP2	-0.813836	14.7394	-7.71692	7.72e-14	1.76e-12	20.7229
PDPR	-0.541751	14.5851	-6.24018	1.01e-09	1.18e-08	11.4765
PDXDC2P	-0.601416	14.7119	-7.82437	3.66e-14	8.77e-13	21.4555
PELI3	1.19311	15.0282	14.4584	3.33e-39	2.48e-36	78.2839
PEPD	0.616866	14.8053	9.04995	4.3e-18	1.77e-16	30.3342
PER1	0.552714	14.9746	4.9745	9.32e-07	6.68e-06	4.87829
PERP	-0.595791	14.8422	-4.73754	2.9e-06	1.9e-05	3.78984
PEX14	0.632043	14.875	9.76338	1.48e-20	8.65e-19	35.9126
PFDN1	0.537482	14.8366	9.10638	2.77e-18	1.18e-16	30.7649
PFDN2	0.748126	14.9907	8.81713	2.57e-17	9.49e-16	28.5765
PFN1	0.592419	14.9308	7.96602	1.35e-14	3.45e-13	22.433
PGA3	0.852826	14.9711	7.10633	4.68e-12	7.99e-11	16.7096
PGAM4	0.578505	14.8347	8.93748	1.02e-17	4.01e-16	29.481
PGK1	0.687507	14.8441	11.0579	2.58e-25	2.74e-23	46.7098
PGLS	0.668098	14.9333	13.1002	1.86e-33	6.09e-31	65.2102
PHLDA2	0.784643	14.9484	5.79371	1.29e-08	1.28e-07	9.00191
PHPT1	0.73871	15.0231	10.1876	4.46e-22	3.2e-20	39.3599
PHRF1	0.597066	15.1391	9.00739	5.98e-18	2.4e-16	30.0104
PHYHIP	0.580619	15.307	3.88736	0.000116556	0.000535906	0.285961
PICK1	0.571484	15.0423	7.36627	8.41e-13	1.65e-11	18.3865
PID1	0.803464	14.7265	5.38508	1.17e-07	9.93e-07	6.8761
PIEZO1	0.527307	14.9804	7.28087	1.49e-12	2.79e-11	17.8304
PIGM	0.606061	14.8972	7.57513	2.05e-13	4.4e-12	19.768
PIGX	0.679629	15.0864	8.13994	3.89e-15	1.08e-13	23.6511
PIGZ	0.657414	14.94	8.78741	3.22e-17	1.18e-15	28.3544
PIH1D1	0.596233	14.9827	7.82577	3.62e-14	8.69e-13	21.4651
PIK3C3	0.705761	15.2065	9.16754	1.72e-18	7.47e-17	31.2339
PIK3IP1	-0.607213	14.869	-6.49813	2.15e-10	2.83e-09	12.9766
PIKFYVE	-0.608548	14.5133	-6.70835	5.91e-11	8.42e-10	14.2361
PIM3	0.732867	15.0883	7.12057	4.27e-12	7.35e-11	16.8003
PIP4K2A	-0.59499	14.6001	-7.27426	1.55e-12	2.9e-11	17.7875
PIR	0.511729	14.7773	3.74639	0.000202653	0.000870383	-0.2329
PITPNA	0.612721	15.0562	7.95363	1.47e-14	3.75e-13	22.3469
PITPNC1	-0.516653	14.6931	-6.05087	3.03e-09	3.3e-08	10.4082
PKD2L1	0.919181	14.9534	9.75795	1.55e-20	9.01e-19	35.8691
PKN2	-0.526169	14.7113	-6.07669	2.61e-09	2.87e-08	10.5523
PKP2	0.558036	14.9059	4.48615	9.21e-06	5.45e-05	2.6878
PLA2G12B	0.600785	15.2974	4.38085	1.47e-05	8.38e-05	2.24251
PLA2G15	0.72888	14.8378	14.5182	1.84e-39	1.4e-36	78.8716
PLA2G16	0.649834	14.8936	6.14905	1.72e-09	1.94e-08	10.9588
PLA2G2F	0.503969	15.0564	3.57406	0.000389377	0.00151349	-0.842744
PLA2G4A	0.999365	14.9022	11.7065	7.97e-28	1.19e-25	52.4094
[truncated: 1,584 more rows]

## Sheet: diffup
2,538 upregulated genes.
	logFC	AveExpr	t	P.Value	adj.P.Val	B
A4GALT	0.844078	15.2712	5.8244	1.09e-08	1.09e-07	9.16695
AAGAB	0.732465	15.1605	9.44611	1.91e-19	9.51e-18	33.3969
ABCB7	0.551411	14.9506	9.57332	6.89e-20	3.67e-18	34.399
ABCC6	0.523983	14.8589	7.28584	1.44e-12	2.71e-11	17.8626
ABHD11.AS1	0.752229	14.8953	6.36231	4.89e-10	6.09e-09	12.1805
ABHD16A	0.521999	15.0383	5.13945	4.11e-07	3.14e-06	5.66401
ABHD6	0.669602	14.8686	9.16018	1.82e-18	7.89e-17	31.1773
ABHD8	0.963524	14.9456	15.4664	1.33e-43	2.14e-40	88.2878
ABI3	0.700692	14.9224	8.66517	8.13e-17	2.81e-15	27.4466
ACOT13	0.519815	14.8811	8.62771	1.08e-16	3.67e-15	27.1702
ACOX2	1.3811	14.892	13.0953	1.95e-33	6.32e-31	65.1638
ACTL7A	0.660752	15.2084	4.56581	6.43e-06	3.92e-05	3.0311
ACTR10	0.530404	15.1149	6.24402	9.85e-10	1.16e-08	11.4985
ACTR6	0.61955	15.1218	5.25524	2.28e-07	1.84e-06	6.22918
ACTRT2	0.539002	15.1245	3.72097	0.000223507	0.000945175	-0.324567
ACVRL1	1.52871	14.82	13.3767	1.31e-34	4.84e-32	67.829
ADAM11	0.856857	15.6957	4.90177	1.33e-06	9.23e-06	4.53916
ADAM9	0.526586	14.9783	4.88847	1.42e-06	9.78e-06	4.47761
ADAMTS2	1.05077	14.7972	6.40493	3.78e-10	4.78e-09	12.4287
ADAMTS5	0.50701	14.9911	3.51642	0.00048166	0.00180214	-1.04064
ADAMTSL4	0.685689	14.902	9.36689	3.58e-19	1.71e-17	32.7773
ADAP1	0.639865	14.9405	10.0055	2.03e-21	1.33e-19	37.8683
ADAP2	1.0122	14.8708	16.5306	2.46e-48	8.76e-45	99.0625
ADAT3	0.564048	14.9719	9.62012	4.73e-20	2.57e-18	34.7699
ADCYAP1R1	0.58079	15.0719	4.31278	1.98e-05	0.000109644	1.95978
ADK	0.529747	14.8637	6.48337	2.36e-10	3.07e-09	12.8894
ADM	0.695277	14.76	5.11153	4.73e-07	3.57e-06	5.52942
ADORA2B	0.811309	14.8276	9.09622	3e-18	1.26e-16	30.6872
ADPRH	1.2715	14.9269	14.9429	2.64e-41	2.73e-38	83.0647
ADRBK2	0.764501	14.9245	11.0817	2.09e-25	2.24e-23	46.9157
ADSS	0.612535	14.9894	5.77169	1.46e-08	1.43e-07	8.88388
ADSSL1	0.5232	14.8377	5.72902	1.85e-08	1.78e-07	8.65637
AGAP3	0.624381	14.8821	10.4192	6.36e-23	5.01e-21	41.2799
AGPAT2	1.17845	15.2003	10.9591	6.11e-25	6.21e-23	45.8573
AGRP	0.531707	14.9074	6.66566	7.71e-11	1.08e-09	13.9777
AGXT	0.655322	15.2206	4.34156	1.75e-05	9.81e-05	2.0788
AIF1	0.592981	14.9266	8.83463	2.25e-17	8.38e-16	28.7075
AIFM3	0.866158	14.743	8.04957	7.44e-15	1.98e-13	23.0157
AKAP14	0.578123	15.3114	4.50221	8.57e-06	5.11e-05	2.75656
ALB	0.57492	15.27	4.76202	2.59e-06	1.71e-05	3.9001
ALDH2	0.728449	14.8318	7.73403	6.86e-14	1.58e-12	20.839
ALDH3A2	0.631015	14.9044	9.66005	3.42e-20	1.89e-18	35.0873
ALDOA	0.666757	14.9003	12.2568	5.18e-30	1.01e-27	57.3791
ALG3	0.685897	15.0667	8.54952	1.93e-16	6.33e-15	26.5962
ALKBH7	0.575392	14.8751	8.60828	1.25e-16	4.21e-15	27.0273
ALOX12B	0.65266	15.2228	4.5812	5.99e-06	3.67e-05	3.09806
ALOX15B	0.648076	15.1464	3.70142	0.000240897	0.00100805	-0.394646
AMFR	0.549201	14.909	7.12096	4.26e-12	7.34e-11	16.8028
AMPH	1.12883	14.82	6.30757	6.77e-10	8.2e-09	11.8635
ANAPC11	0.735409	14.9201	14.7842	1.29e-40	1.22e-37	81.4925
ANG	1.15825	14.9261	13.7353	4.08e-36	1.87e-33	71.2589
ANKRD34B	0.881548	14.628	3.99093	7.68e-05	0.00037018	0.6786
ANKRD35	1.19816	14.9627	12.7341	6e-32	1.5e-29	61.7812
ANKRD36BP1	0.523355	15.0057	5.2125	2.84e-07	2.25e-06	6.01925
ANKRD50	0.602292	14.8798	6.9338	1.43e-11	2.26e-10	15.6232
ANKRD57	1.0293	14.8527	12.0034	5.34e-29	9.02e-27	55.0762
ANKRD58	1.0189	14.9281	11.0854	2.02e-25	2.17e-23	46.9475
ANO10	0.789238	14.9057	14.0159	2.62e-37	1.53e-34	73.9687
ANO5	1.14116	14.8519	10.2669	2.3e-22	1.72e-20	40.0147
ANXA1	0.561832	14.8604	7.55383	2.37e-13	5.04e-12	19.6258
ANXA2	0.717629	14.9057	12.9273	9.65e-33	2.79e-30	63.5855
ANXA2P1	0.618796	14.703	5.292	1.89e-07	1.55e-06	6.4109
ANXA4	0.736965	14.9494	9.69261	2.63e-20	1.48e-18	35.3467
ANXA5	0.60321	14.8384	8.37248	7.16e-16	2.18e-14	25.3102
ANXA7	0.761409	15.0754	9.32029	5.18e-19	2.42e-17	32.4145
ANXA8L2	1.09455	14.5531	5.20595	2.94e-07	2.31e-06	5.9872
AP2S1	0.741925	14.8945	14.9863	1.71e-41	1.89e-38	83.4951
AP3S1	0.586899	15.0663	9.6048	5.35e-20	2.88e-18	34.6484
APCDD1	1.41697	14.7616	10.5178	2.75e-23	2.22e-21	42.1058
APLN	0.526827	15.2537	4.50604	8.43e-06	5.03e-05	2.77299
APLP1	0.684644	15.1605	4.43314	1.17e-05	6.77e-05	2.46241
APLP2	0.587809	14.8376	9.47449	1.52e-19	7.72e-18	33.6197
APOA2	0.584604	15.3092	4.30935	2.01e-05	0.000111104	1.94564
APOBEC3A	0.712559	14.7171	3.75555	0.000195603	0.000843267	-0.199749
APRT	0.703184	14.8791	10.6202	1.15e-23	9.83e-22	42.9684
AQP4	0.664666	15.2596	4.69929	3.47e-06	2.24e-05	3.61868
AQP5	0.506577	15.1327	3.95734	8.8e-05	0.000418024	0.550202
AQP8	0.559322	15.2213	3.51689	0.000480842	0.00180008	-1.03906
AQP9	0.887725	14.8	7.98118	1.21e-14	3.12e-13	22.5383
AREG	0.636542	14.9101	3.74658	0.00020251	0.000870003	-0.23224
ARF5	0.827643	15.1914	10.0208	1.79e-21	1.18e-19	37.9933
ARF6	0.664457	14.7675	6.00465	3.95e-09	4.23e-08	10.1516
ARFGAP1	0.567508	15.1538	6.54031	1.67e-10	2.23e-09	13.2266
ARG1	0.852151	14.6388	3.42024	0.000682542	0.00240848	-1.36413
ARHGAP22	0.871491	14.8777	7.91406	1.95e-14	4.86e-13	22.0729
ARHGEF10L	0.996966	14.6792	7.82172	3.72e-14	8.91e-13	21.4373
ARHGEF11	0.569806	14.8786	6.39099	4.11e-10	5.17e-09	12.3474
ARHGEF40	0.601437	14.8663	5.36985	1.26e-07	1.07e-06	6.7995
ARL2BP	0.781775	15.0327	8.83436	2.26e-17	8.38e-16	28.7054
ARL6IP5	0.582359	14.9446	6.99111	9.87e-12	1.61e-10	15.9818
ARMCX1	0.500498	14.8243	6.23171	1.06e-09	1.24e-08	11.4281
ARMCX4	0.613043	15.2569	5.18217	3.31e-07	2.58e-06	5.87122
ARPC1A	0.594547	14.9124	10.5188	2.73e-23	2.21e-21	42.1143
ARPC1B	0.626111	14.8718	6.75286	4.48e-11	6.52e-10	14.507
ARPC3	0.75369	14.9565	13.3577	1.58e-34	5.69e-32	67.6477
ARPC5	0.524143	14.7468	6.53302	1.74e-10	2.32e-09	13.1833
ARR3	0.519575	15.1915	3.85385	0.000133137	0.000601536	0.161014
ARRDC4	0.800389	14.9651	8.9383	1.02e-17	3.99e-16	29.4872
ASAP1	0.584126	14.9375	6.06677	2.77e-09	3.03e-08	10.4968
ASB16	0.562935	15.0035	5.66568	2.61e-08	2.46e-07	8.32134
ASGR1	1.24046	15.2227	10.5368	2.34e-23	1.91e-21	42.2652
ASGR2	1.50809	14.8363	16.7795	1.87e-49	7.49e-46	101.608
ASPHD2	0.585301	14.9627	7.18975	2.71e-12	4.83e-11	17.2426
ASRGL1	0.642029	15.0801	6.95255	1.26e-11	2.03e-10	15.7403
ATF6	0.627253	14.9009	11.7928	3.65e-28	5.62e-26	53.1809
ATL3	0.628349	14.9325	9.93262	3.7e-21	2.34e-19	37.2766
ATOH8	0.710209	14.906	6.87814	2.03e-11	3.14e-10	15.2773
ATP1B3	0.595361	14.9097	10.0308	1.65e-21	1.1e-19	38.075
ATP5G3	0.53334	14.8452	9.0173	5.54e-18	2.24e-16	30.0857
ATP5H	0.84951	14.9679	11.6544	1.28e-27	1.85e-25	51.9447
ATP5I	0.589768	14.9527	11.8262	2.69e-28	4.23e-26	53.48
ATP5O	0.507004	14.8574	10.9696	5.58e-25	5.72e-23	45.9478
ATP6V0C	0.622114	14.9115	12.9138	1.1e-32	3.06e-30	63.4587
ATP6V1A	0.690097	14.8859	9.36002	3.78e-19	1.79e-17	32.7237
ATP6V1D	0.571239	14.9056	8.5883	1.45e-16	4.83e-15	26.8805
ATP6V1F	0.6487	14.8952	11.4485	8.1e-27	1.06e-24	50.1212
ATPAF2	0.585023	14.8894	10.9869	4.8e-25	4.96e-23	46.0968
ATPIF1	0.509505	14.9447	8.46348	3.66e-16	1.17e-14	25.9688
AURKAIP1	0.512917	15.0007	9.25319	8.79e-19	3.96e-17	31.8943
AVPI1	0.601509	14.996	8.92252	1.15e-17	4.45e-16	29.3682
AZGP1	0.571264	15.2448	4.19422	3.3e-05	0.000173391	1.47715
B3GALNT1	0.529842	15.1018	4.751	2.72e-06	1.79e-05	3.8504
B3GALT4	0.734899	14.9925	13.507	3.74e-35	1.6e-32	69.0707
B3GALT6	0.678048	14.8843	9.31878	5.24e-19	2.44e-17	32.4028
B3GNT5	0.711448	14.9752	6.25644	9.16e-10	1.08e-08	11.5696
B3GNT8	0.501509	15.0042	5.00302	8.1e-07	5.88e-06	5.01252
B4GALNT4	0.700257	15.1555	5.05334	6.32e-07	4.67e-06	5.25097
BAHCC1	0.682366	14.8984	8.39274	6.17e-16	1.89e-14	25.4564
BATF	0.755982	15.0617	9.36877	3.53e-19	1.69e-17	32.792
BATF3	0.626739	14.8911	6.83726	2.63e-11	3.99e-10	15.0247
BBC3	0.809669	15.2506	7.71734	7.7e-14	1.76e-12	20.7257
BCAT1	0.841345	14.8442	9.6702	3.15e-20	1.76e-18	35.1681
BCDIN3D	0.511612	15.0113	6.99479	9.64e-12	1.58e-10	16.0048
BCKDK	0.625368	14.8925	11.831	2.58e-28	4.09e-26	53.5236
BCL2A1	0.529589	14.875	6.05962	2.88e-09	3.15e-08	10.457
BCL3	0.783583	14.987	7.07994	5.56e-12	9.4e-11	16.5421
BEAN1	0.559174	15.2271	3.87371	0.000123058	0.000562014	0.234954
BEX1	0.639884	14.9194	4.82146	1.95e-06	1.32e-05	4.16987
BID	0.782603	14.9617	12.17	1.16e-29	2.17e-27	56.5876
BIRC6	0.50421	15.1514	6.71602	5.64e-11	8.06e-10	14.2827
BK250D10.8	0.533958	15.1552	4.2759	2.32e-05	0.000126443	1.80832
BLOC1S1	0.665342	14.9323	10.5578	1.95e-23	1.62e-21	42.4422
BLOC1S2	0.507837	14.9555	7.26095	1.7e-12	3.14e-11	17.7014
BLVRA	0.97654	14.9002	14.0373	2.13e-37	1.26e-34	74.1765
BLVRB	1.04739	14.865	15.1904	2.18e-42	2.92e-39	85.5264
BMF	0.604782	14.8873	9.89773	4.93e-21	3.08e-19	36.9942
BMX	0.634116	14.7697	3.08346	0.00217159	0.00603923	-2.42938
BRD2	0.562616	15.1565	6.31571	6.45e-10	7.86e-09	11.9105
BRI3	0.682721	14.8532	14.3253	1.24e-38	8.87e-36	76.9806
BST1	0.696234	14.8738	9.15102	1.96e-18	8.42e-17	31.107
BST2	0.764775	15.0212	9.73308	1.89e-20	1.09e-18	35.67
BTBD3	0.570313	14.9071	6.96442	1.17e-11	1.89e-10	15.8145
BTBD9.AS1	0.759927	15.4442	4.06105	5.76e-05	0.000285669	0.949887
BUD13	0.84018	15.3935	8.26861	1.53e-15	4.45e-14	24.5649
C10orf10	0.696696	14.9197	4.72847	3.03e-06	1.97e-05	3.74914
C10orf11	0.728776	14.836	9.43236	2.13e-19	1.05e-17	33.2891
C10orf114	0.540259	15.0922	4.02961	6.56e-05	0.000320599	0.827718
C10orf125	0.543455	14.7927	6.94798	1.3e-11	2.08e-10	15.7117
C10orf82	0.72581	15.2292	4.47052	9.88e-06	5.8e-05	2.6211
C11orf10	0.787421	15.0573	9.56196	7.55e-20	3.98e-18	34.3092
C11orf31	0.638086	14.8704	11.2099	6.76e-26	7.83e-24	48.0292
C11orf71	0.612858	14.9464	11.3378	2.18e-26	2.67e-24	49.1473
C11orf73	0.550307	14.9062	7.64584	1.26e-13	2.8e-12	20.2425
C11orf74	0.963198	14.8365	11.1903	8.03e-26	9.17e-24	47.8587
C11orf75	1.32709	14.9426	15.3526	4.23e-43	6.17e-40	87.1472
C11orf83	0.528784	14.9112	10.6268	1.08e-23	9.37e-22	43.0238
C11orf87	0.706508	15.1663	4.96222	9.89e-07	7.06e-06	4.82069
C11orf95	0.663092	15.0456	6.1049	2.22e-09	2.47e-08	10.7103
C12orf62	0.503321	14.8687	9.78222	1.27e-20	7.49e-19	36.0637
C14orf109	0.732559	14.921	9.98795	2.35e-21	1.52e-19	37.7258
C14orf166	0.802417	14.9214	10.048	1.43e-21	9.56e-20	38.215
C14orf167	0.591286	15.1786	6.49645	2.18e-10	2.85e-09	12.9666
C15orf24	0.561645	14.8651	8.50926	2.61e-16	8.4e-15	26.3021
C15orf38	0.938139	14.7489	8.87541	1.65e-17	6.24e-16	29.0135
C15orf39	0.87316	14.995	11.7001	8.44e-28	1.26e-25	52.3521
C15orf44	0.594937	15.0783	7.25517	1.76e-12	3.25e-11	17.664
C15orf48	0.520941	14.9975	5.20182	3e-07	2.36e-06	5.96705
C15orf63	0.724858	15.2763	7.09959	4.89e-12	8.33e-11	16.6668
C16orf57	0.518192	14.9938	5.72391	1.9e-08	1.83e-07	8.62925
C16orf91	0.508055	14.8848	8.67936	7.3e-17	2.54e-15	27.5516
C17orf56	0.503686	15.1154	6.85184	2.4e-11	3.66e-10	15.1147
C17orf61	0.568946	14.8708	10.0394	1.53e-21	1.02e-19	38.1447
C17orf77	0.504654	15.2234	4.01641	6.92e-05	0.000337044	0.776672
C17orf79	0.774811	15.0123	10.6738	7.24e-24	6.43e-22	43.4213
C17orf81	0.677591	15.0485	8.04713	7.57e-15	2.01e-13	22.9987
C17orf82	0.720901	15.1765	6.23637	1.03e-09	1.21e-08	11.4548
C17orf87	0.627241	14.8008	8.32094	1.05e-15	3.11e-14	24.9396
C19orf10	0.671848	14.9678	9.79803	1.12e-20	6.64e-19	36.1906
C19orf23	0.575838	15.1168	5.3425	1.46e-07	1.22e-06	6.66239
C19orf24	0.543698	15.0106	9.79039	1.19e-20	7.02e-19	36.1293
C19orf59	1.12195	14.7365	9.25476	8.69e-19	3.92e-17	31.9064
C19orf79	0.697492	14.9283	13.4959	4.16e-35	1.76e-32	68.9646
C1GALT1C1	0.64986	15.0548	7.74657	6.29e-14	1.45e-12	20.9243
C1orf122	0.534018	14.983	9.18005	1.56e-18	6.83e-17	31.3301
C1orf210	0.64998	15.381	4.18763	3.39e-05	0.000177652	1.45069
C1orf212	0.724183	14.9635	10.0785	1.11e-21	7.52e-20	38.4643
C1orf226	0.736884	14.9837	5.19418	3.12e-07	2.44e-06	5.92974
C1orf31	0.5855	14.8851	7.8316	3.47e-14	8.37e-13	21.505
C1orf35	0.594173	15.1082	7.97225	1.29e-14	3.31e-13	22.4763
C1orf53	0.568173	14.7584	7.12378	4.18e-12	7.23e-11	16.8207
C1orf54	0.815229	14.9422	9.5777	6.65e-20	3.54e-18	34.4337
C1orf64	0.500147	15.1305	3.6409	0.000303166	0.00122592	-0.609416
C1orf85	0.786553	14.9829	10.9788	5.15e-25	5.29e-23	46.0271
C1QA	1.12769	14.8475	5.89062	7.53e-09	7.73e-08	9.5257
C1QB	0.940383	14.893	4.88557	1.43e-06	9.91e-06	4.4642
C1QC	0.723046	14.9805	3.93915	9.47e-05	0.000446303	0.481089
C1QTNF5	0.695763	15.2321	4.3692	1.55e-05	8.78e-05	2.19381
C2	0.682523	14.9195	6.48806	2.29e-10	2.99e-09	12.9171
C20orf141	0.748184	15.1451	5.62341	3.29e-08	3.04e-07	8.09953
C20orf194	0.693819	14.9129	8.67311	7.65e-17	2.66e-15	27.5053
C20orf20	0.617588	15.0565	10.9206	8.55e-25	8.47e-23	45.5265
C20orf201	0.685163	15.1384	6.25109	9.45e-10	1.11e-08	11.539
C20orf24	0.776712	14.9853	11.2252	5.9e-26	6.89e-24	48.1625
C20orf29	0.596756	15.0102	9.60122	5.5e-20	2.96e-18	34.62
C20orf54	0.500656	15.1922	4.43238	1.17e-05	6.78e-05	2.45919
C20orf72	0.599632	15.1476	6.91047	1.65e-11	2.59e-10	15.478
C2CD4B	0.547457	15.1994	3.53157	0.000455602	0.00172431	-0.988925
C2orf28	0.671093	14.914	7.83974	3.28e-14	7.95e-13	21.5609
C2orf62	0.632259	14.8925	6.53684	1.7e-10	2.27e-09	13.206
C2orf68	0.538759	15.254	6.19908	1.28e-09	1.48e-08	11.2422
C2orf82	0.518796	14.9959	4.72427	3.09e-06	2.01e-05	3.73031
C3AR1	0.97198	14.8499	12.0133	4.88e-29	8.46e-27	55.1653
C3orf14	0.655134	14.7724	6.09126	2.4e-09	2.65e-08	10.6338
C3orf78	0.814752	14.9245	13.129	1.41e-33	4.73e-31	65.4816
C4BPA	0.783855	15.2011	3.57429	0.000389045	0.00151254	-0.84195
C4orf27	0.557676	14.9893	6.22179	1.12e-09	1.31e-08	11.3716
C4orf3	0.631566	14.9338	9.72444	2.03e-20	1.16e-18	35.6009
C4orf32	0.75063	15.0334	8.13176	4.12e-15	1.14e-13	23.5934
C4orf48	0.859308	14.9771	12.4054	1.3e-30	2.75e-28	58.7408
C4orf6	0.873617	14.8911	3.87219	0.000123806	0.000564864	0.229265
C5orf65	0.558985	15.1653	3.89639	0.000112431	0.000519692	0.319837
C6orf1	0.517201	14.952	10.1409	6.59e-22	4.63e-20	38.976
C6orf115	0.622497	14.9122	9.71851	2.13e-20	1.21e-18	35.5535
C6orf15	0.56679	15.3005	4.25126	2.58e-05	0.000139008	1.7078
C6orf226	0.625439	14.9039	10.361	1.04e-22	7.98e-21	40.7952
C6orf47	0.540869	15.1011	6.17573	1.47e-09	1.69e-08	11.1097
C6orf62	0.574374	15.2181	6.81742	2.98e-11	4.46e-10	14.9026
C6orf97	0.607468	14.8566	6.28254	7.85e-10	9.4e-09	11.7194
C7orf51	0.598169	14.9854	4.90911	1.28e-06	8.93e-06	4.57314
C7orf55	0.579096	14.885	8.82154	2.49e-17	9.19e-16	28.6095
C7orf59	0.514806	15.0178	8.15828	3.41e-15	9.5e-14	23.7807
C8orf31	0.743725	14.824	6.27452	8.23e-10	9.82e-09	11.6733
C8orf76	0.536957	14.9213	10.3837	8.58e-23	6.67e-21	40.9841
C8orf82	0.846965	14.9795	12.5396	3.72e-31	8.47e-29	59.978
C9orf167	0.569921	14.775	7.31155	1.21e-12	2.31e-11	18.0296
C9orf23	0.614383	14.9132	10.9892	4.7e-25	4.88e-23	46.1169
C9orf47	0.534719	14.9058	6.37713	4.47e-10	5.6e-09	12.2666
C9orf62	0.573816	15.1741	4.11108	4.68e-05	0.000236686	1.14611
C9orf69	0.516239	14.8812	7.13258	3.94e-12	6.85e-11	16.8768
C9orf7	0.565229	14.994	8.3214	1.04e-15	3.11e-14	24.9429
CACNA2D4	0.54608	14.9064	8.16372	3.28e-15	9.15e-14	23.8192
CACNG6	0.792234	15.0341	4.78598	2.31e-06	1.54e-05	4.00847
CADPS	0.504034	15.283	4.01158	7.06e-05	0.000343153	0.758021
CALCRL	0.551688	14.959	6.89731	1.8e-11	2.8e-10	15.3962
CALHM2	0.593542	14.919	9.41687	2.41e-19	1.18e-17	33.1678
CALHM3	0.853416	14.9081	7.27486	1.55e-12	2.9e-11	17.7915
CALM2	0.790426	14.9399	9.79949	1.1e-20	6.57e-19	36.2024
CALML4	0.602873	14.8951	9.77677	1.33e-20	7.78e-19	36.0199
CALR	0.602375	14.9739	8.44941	4.06e-16	1.28e-14	25.8666
CAMK1	0.703665	14.7918	7.22135	2.2e-12	4.01e-11	17.4458
CAMP	0.54091	15.0432	3.44014	0.000635469	0.00226906	-1.2979
CAPG	0.753431	14.8204	11.1599	1.05e-25	1.17e-23	47.5943
CAPN2	0.640083	14.9413	9.60073	5.53e-20	2.97e-18	34.6161
CAPZA2	0.742004	15.0127	9.59341	5.86e-20	3.13e-18	34.558
CARD6	0.624721	14.8775	8.21922	2.19e-15	6.23e-14	24.2129
CARD9	0.638442	14.8001	8.89818	1.38e-17	5.29e-16	29.1847
CARS2	0.549995	15.0365	6.16574	1.56e-09	1.78e-08	11.0531
CASC3	0.557294	14.813	5.78671	1.34e-08	1.33e-07	8.96437
CASP1	0.608082	14.9806	8.64651	9.35e-17	3.2e-15	27.3089
CASP4	0.578417	15.0025	8.95784	8.76e-18	3.47e-16	29.6349
CASR	0.510343	15.1909	4.25023	2.6e-05	0.000139527	1.70362
CAST	0.562583	14.9615	10.9599	6.07e-25	6.18e-23	45.8644
CATSPER1	0.900652	14.9542	11.1209	1.48e-25	1.61e-23	47.2554
CATSPERG	0.556848	15.1945	5.32358	1.61e-07	1.33e-06	6.56796
CBFA2T3	0.53972	14.9833	7.68407	9.69e-14	2.18e-12	20.5004
CBX1	0.533564	14.9735	7.44011	5.12e-13	1.04e-11	18.8715
CBX8	0.726552	14.9042	8.20646	2.41e-15	6.8e-14	24.1222
CCBP2	0.521053	15.1747	3.65419	0.000288316	0.00117347	-0.562534
CCDC112	0.722211	15.0392	7.39701	6.85e-13	1.36e-11	18.588
CCDC117	0.520312	15.0379	5.24036	2.47e-07	1.97e-06	6.15591
CCDC13	0.518725	14.8007	4.0332	6.46e-05	0.000316352	0.841592
CCDC149	0.710698	14.8845	12.5035	5.22e-31	1.16e-28	59.6444
CCDC151	0.929834	14.9252	11.5194	4.3e-27	5.79e-25	50.7469
CCDC23	0.746542	15.1586	9.16641	1.74e-18	7.53e-17	31.2252
CCDC28A	0.583353	15.0519	9.44709	1.89e-19	9.46e-18	33.4046
CCDC56	0.637404	14.8295	8.82944	2.34e-17	8.67e-16	28.6686
CCDC88A	0.827974	14.8086	12.0125	4.91e-29	8.47e-27	55.159
CCL23	0.982893	14.8385	13.4373	7.32e-35	2.9e-32	68.4056
CCNJ	0.79258	15.1123	9.38101	3.2e-19	1.54e-17	32.8875
CCR1	1.20982	14.981	12.2509	5.47e-30	1.06e-27	57.3257
CCR2	0.923488	14.7814	10.4557	4.66e-23	3.71e-21	41.5857
CCRL2	0.509715	14.8866	7.10872	4.61e-12	7.89e-11	16.7249
CD14	1.23062	14.8147	26.5717	2.48e-94	7.97e-90	203.567
CD151	0.682188	14.8541	7.56867	2.14e-13	4.58e-12	19.7249
CD163	1.16161	14.9915	9.06866	3.72e-18	1.55e-16	30.4767
CD1D	1.13252	14.8748	11.5022	5.01e-27	6.73e-25	50.5948
CD300E	0.842585	14.8302	9.68626	2.77e-20	1.55e-18	35.2961
CD302	0.71825	14.8373	10.2342	3.02e-22	2.21e-20	39.7441
CD33	0.652247	14.8708	11.9594	7.99e-29	1.33e-26	54.6786
CD36	0.726429	15.0483	5.08738	5.34e-07	3.99e-06	5.41353
CD63	1.02928	14.8976	13.3714	1.38e-34	5.04e-32	67.7782
CD68	0.707273	14.8126	10.6407	9.61e-24	8.43e-22	43.1415
CD86	0.866628	15.0427	4.45168	1.08e-05	6.27e-05	2.54095
CD93	0.625103	14.7675	6.7507	4.54e-11	6.6e-10	14.4938
CDC42BPA	0.51476	14.7938	4.63569	4.66e-06	2.92e-05	3.33677
CDC42EP1	0.975273	14.7299	5.96502	4.95e-09	5.23e-08	9.93295
CDC42EP2	0.554898	14.8941	6.77191	3.97e-11	5.84e-10	14.6234
CDCP1	0.53103	15.0103	5.77979	1.4e-08	1.37e-07	8.92728
CDH18	0.506794	15.1181	2.73603	0.00646377	0.0137398	-3.41724
CDH3	0.521879	15.3939	3.77822	0.000179125	0.000780728	-0.117311
CDK5	0.524123	14.8285	8.69279	6.6e-17	2.32e-15	27.651
CDK9	0.549974	15.0258	8.1226	4.41e-15	1.21e-13	23.5288
CDKL5	0.537502	14.9967	5.07971	5.54e-07	4.13e-06	5.37682
CDKN1C	0.763527	14.8149	5.24753	2.38e-07	1.9e-06	6.19119
CDKN2D	0.543724	14.9704	7.10156	4.83e-12	8.23e-11	16.6793
CDX2	0.63216	15.3421	4.43274	1.17e-05	6.77e-05	2.46071
CDYL2	0.504126	14.8177	6.32753	6.01e-10	7.37e-09	11.9788
CEBPA	0.851608	14.8114	11.4855	5.82e-27	7.78e-25	50.4473
CEBPB	1.06576	15.1664	9.74105	1.77e-20	1.02e-18	35.7338
CEBPD	0.834581	14.9536	10.584	1.56e-23	1.31e-21	42.6627
CEBPE	0.559379	14.8954	7.0126	8.59e-12	1.42e-10	16.1168
CEBPG	0.979715	15.0752	10.6963	5.96e-24	5.37e-22	43.6121
CECR5	0.907907	15.1095	10.5964	1.4e-23	1.18e-21	42.7676
CECR6	0.518684	14.8789	5.72673	1.87e-08	1.8e-07	8.6442
CELA1	0.681164	14.8535	6.82823	2.79e-11	4.2e-10	14.9691
CENPBD1	0.922979	14.9831	13.1754	9.07e-34	3.1e-31	65.9201
CERS6	0.62779	14.8965	11.6641	1.17e-27	1.7e-25	52.0313
CES1	1.20609	14.8699	10.2898	1.9e-22	1.43e-20	40.2037
CES1P2	0.989013	14.8884	8.56648	1.7e-16	5.64e-15	26.7204
CFB	0.674759	14.9741	4.9828	8.95e-07	6.43e-06	4.9173
CFC1	2.08415	15.4402	7.80814	4.09e-14	9.77e-13	21.3443
CFD	1.1247	14.9396	11.2535	4.6e-26	5.42e-24	48.4095
CFP	0.886037	15.0141	13.3778	1.3e-34	4.84e-32	67.8388
CGB2	0.519362	15.1941	3.52034	0.000474787	0.00178262	-1.02728
CHADL	0.64136	15.0433	5.43871	8.81e-08	7.62e-07	7.14733
CHCHD1	0.636102	14.9316	10.5972	1.4e-23	1.18e-21	42.7738
CHCHD8	0.593029	14.9446	7.43525	5.29e-13	1.07e-11	18.8395
CHMP2A	0.574201	14.8948	13.5166	3.41e-35	1.48e-32	69.1621
CHMP4A	0.543679	14.92	8.8407	2.15e-17	8.04e-16	28.7529
CHP	0.779207	14.8989	12.6509	1.31e-31	3.24e-29	61.0076
CHRDL1	0.914758	15.0458	6.24555	9.77e-10	1.15e-08	11.5072
CHRM4	1.20012	15.0402	6.67743	7.16e-11	1.01e-09	14.0488
CHRNA6	0.5069	15.1068	3.57203	0.000392313	0.00152332	-0.849741
CHST13	0.526201	14.9017	6.68656	6.77e-11	9.55e-10	14.1041
CHSY1	0.614033	15.0388	7.16734	3.14e-12	5.54e-11	17.099
CHUK	0.588203	15.0816	8.23649	1.93e-15	5.54e-14	24.3358
CITED4	0.555488	14.8883	7.86438	2.76e-14	6.76e-13	21.7302
CKM	0.87525	14.8042	8.24367	1.84e-15	5.28e-14	24.387
CLDN16	0.590671	15.1607	3.77504	0.000181358	0.000789492	-0.128916
CLDN23	0.925427	14.8726	9.1927	1.41e-18	6.24e-17	31.4275
CLEC10A	1.28991	14.9534	9.42873	2.19e-19	1.08e-17	33.2607
CLEC11A	1.01291	14.968	13.8939	8.67e-37	4.35e-34	72.7878
CLEC12B	0.538658	15.0858	4.49776	8.74e-06	5.2e-05	2.7375
CLEC3B	1.34511	14.9771	15.5337	6.74e-44	1.2e-40	88.9628
CLEC4A	0.559599	14.8356	7.54555	2.51e-13	5.31e-12	19.5705
CLEC4D	0.590928	14.869	5.81894	1.12e-08	1.12e-07	9.13756
CLEC4E	0.606067	14.8551	5.36687	1.28e-07	1.08e-06	6.78453
CLEC4G	1.17357	14.8929	13.1073	1.74e-33	5.75e-31	65.2775
CLGN	0.546432	14.9866	4.71246	3.27e-06	2.11e-05	3.67744
CLIC1	0.526501	14.8098	8.29065	1.3e-15	3.82e-14	24.7225
CLMN	0.739159	14.8619	10.9474	6.77e-25	6.81e-23	45.7566
CLN5	0.60047	14.7772	8.16309	3.29e-15	9.19e-14	23.8148
CLNS1A	0.845182	14.9988	10.1272	7.39e-22	5.13e-20	38.863
CLPB	0.776532	14.8581	14.1393	7.8e-38	5.21e-35	75.1672
CLTA	0.627894	14.8234	11.5684	2.77e-27	3.83e-25	51.1806
CMTM6	0.541459	14.9131	6.1127	2.12e-09	2.36e-08	10.7541
CNIH2	0.863426	15.5701	4.23184	2.81e-05	0.000149711	1.62897
CNIH4	0.609846	14.9523	8.70584	5.98e-17	2.12e-15	27.7476
CNNM4	0.581521	15.0608	6.38146	4.36e-10	5.46e-09	12.2918
CNPY4	0.625564	15.1732	5.61143	3.51e-08	3.23e-07	8.03694
CNTN6	0.742638	15.0785	4.60487	5.37e-06	3.33e-05	3.20146
COL8A2	0.914281	14.8972	12.1347	1.6e-29	2.92e-27	56.2661
COMMD10	0.51656	14.8277	6.41888	3.48e-10	4.41e-09	12.5103
COMMD5	1.09714	15.18	12.8634	1.77e-32	4.77e-30	62.9873
COMMD8	0.685851	14.913	8.84289	2.11e-17	7.92e-16	28.7693
COMMD9	0.625292	14.7428	8.54966	1.93e-16	6.33e-15	26.5972
COMT	0.736096	14.7817	10.5589	1.94e-23	1.61e-21	42.4511
COMTD1	0.554109	14.9761	9.03026	5.01e-18	2.04e-16	30.1842
COPA	0.592268	14.9851	7.44571	4.93e-13	9.99e-12	18.9085
COPB2	0.607103	14.9488	9.97577	2.59e-21	1.66e-19	37.6268
COPS3	0.503913	14.9819	8.69917	6.29e-17	2.23e-15	27.6982
COQ5	0.55172	14.9625	9.80264	1.07e-20	6.42e-19	36.2277
CORO1C	0.739119	14.8804	10.0216	1.78e-21	1.17e-19	38.0001
CORO7	0.730492	15.3111	6.9623	1.19e-11	1.91e-10	15.8012
COTL1	1.40715	15.2767	12.4418	9.29e-31	1.99e-28	59.0758
COX16	0.568937	14.817	9.56455	7.39e-20	3.91e-18	34.3296
COX17	0.633626	14.9144	10.8124	2.19e-24	2.07e-22	44.6
COX4I1	0.514358	14.6779	5.66557	2.61e-08	2.46e-07	8.32074
COX4NB	0.624664	14.9897	10.6253	1.1e-23	9.43e-22	43.0114
COX5A	0.588001	14.8464	9.56241	7.52e-20	3.98e-18	34.3127
COX5B	0.828069	14.9995	11.674	1.07e-27	1.57e-25	52.1192
COX6B1	0.531317	14.9466	10.1307	7.18e-22	5.01e-20	38.8923
COX7A1	0.546823	14.8319	4.9337	1.14e-06	8.02e-06	4.68749
COX8A	0.543327	14.8579	9.29424	6.36e-19	2.92e-17	32.2123
CPE	1.46727	14.6984	9.34926	4.12e-19	1.95e-17	32.6399
CPEB3	0.550943	15.0897	5.25121	2.33e-07	1.87e-06	6.20932
CPNE8	0.73891	14.8581	8.98019	7.37e-18	2.95e-16	29.8041
CPOX	0.667216	15.0232	7.3314	1.06e-12	2.05e-11	18.1588
CPS1.IT1	0.601706	15.17	4.31538	1.96e-05	0.000108656	1.9705
CPVL	0.969992	14.6781	7.7718	5.28e-14	1.24e-12	21.0961
CRAT	0.696514	14.9086	11.8567	2.04e-28	3.29e-26	53.7537
CREG1	1.06591	14.9212	15.1193	4.47e-42	5.74e-39	84.8178
CRHR2	0.565915	15.145	4.08128	5.3e-05	0.000264764	1.02896
CRLF1	0.609201	15.1583	4.67005	3.98e-06	2.53e-05	3.48862
CRLS1	0.597149	14.9406	9.47293	1.54e-19	7.81e-18	33.6074
CRTC2	0.638878	15.2227	7.55936	2.28e-13	4.86e-12	19.6627
CRYL1	0.718665	14.9355	10.2438	2.79e-22	2.06e-20	39.8231
CSF1R	1.24217	14.8338	13.0935	1.98e-33	6.37e-31	65.1469
CSRP2BP	0.553417	14.9772	6.41322	3.6e-10	4.55e-09	12.4772
CST2	0.595237	15.3099	3.67049	0.000271041	0.00111428	-0.504832
CST5	0.657129	14.8588	7.39614	6.89e-13	1.36e-11	18.5822
CSTA	0.757944	14.8219	9.03356	4.88e-18	1.99e-16	30.2093
CSTB	0.631442	14.859	11.5479	3.33e-27	4.58e-25	50.9989
CT62	2.26488	16.2328	6.86168	2.26e-11	3.46e-10	15.1754
CTDSPL2	0.58055	14.9747	7.03071	7.64e-12	1.27e-10	16.2309
CTNNA1	0.649189	14.859	10.3042	1.68e-22	1.27e-20	40.3231
CTSB	0.556003	14.9072	7.21831	2.25e-12	4.07e-11	17.4262
CTSD	0.703018	14.7996	8.24733	1.79e-15	5.15e-14	24.413
CTSG	0.528459	14.8863	3.0814	0.00218638	0.00606879	-2.43558
CTSH	0.839544	14.8151	14.0875	1.3e-37	8.36e-35	74.6635
CTSL1	0.638448	14.934	7.76113	5.68e-14	1.33e-12	21.0233
CTSL1P8	1.19333	14.9841	7.31359	1.2e-12	2.28e-11	18.0428
CTSO	0.759328	14.8454	7.72354	7.38e-14	1.69e-12	20.7678
CTTNBP2	0.693647	15.0529	5.37561	1.23e-07	1.04e-06	6.82844
CTTNBP2NL	0.573197	14.8937	6.83056	2.75e-11	4.15e-10	14.9834
CWC15	0.553567	14.9917	9.84749	7.45e-21	4.55e-19	36.5887
CWC27	0.579114	14.8551	7.72386	7.36e-14	1.69e-12	20.77
CX3CR1	0.510787	14.6433	3.78145	0.000176892	0.000772779	-0.105554
CXCL14	0.561504	15.0472	4.0754	5.43e-05	0.000270625	1.00593
CXCL16	0.683627	14.9174	10.4038	7.24e-23	5.65e-21	41.1518
CXCL2	0.587517	14.9045	5.76927	1.48e-08	1.44e-07	8.87097
CXCR2	0.687767	14.9052	4.69291	3.58e-06	2.3e-05	3.59024
CXCR7	0.527671	14.931	4.52435	7.76e-06	4.66e-05	2.85174
CXorf64	0.611934	15.1542	4.33839	1.77e-05	9.93e-05	2.06567
CYB5R2	1.07953	14.8567	8.9514	9.2e-18	3.63e-16	29.5863
CYBA	0.557877	14.8635	8.31183	1.12e-15	3.32e-14	24.8742
CYBB	0.557425	14.8799	9.99626	2.19e-21	1.42e-19	37.7935
CYFIP1	0.614184	14.8057	7.0035	9.11e-12	1.5e-10	16.0596
CYP1B1	1.03217	14.7441	11.1273	1.4e-25	1.54e-23	47.3107
CYP1B1.AS1	0.599552	14.9199	5.1353	4.2e-07	3.2e-06	5.64397
CYP27A1	0.859315	14.8242	7.11529	4.42e-12	7.59e-11	16.7667
CYP51A1	0.635924	14.8886	7.79171	4.59e-14	1.09e-12	21.232
CYS1	0.576387	15.1372	4.12274	4.46e-05	0.000226823	1.19217
DACH1	0.740531	14.8043	6.76227	4.22e-11	6.18e-10	14.5645
DACT3	0.601293	15.0453	4.84707	1.73e-06	1.18e-05	4.28702
DAPK1	0.563679	14.8783	7.6726	1.05e-13	2.35e-12	20.4229
DBI	0.810759	14.9329	12.7434	5.5e-32	1.4e-29	61.8673
DBNDD2	0.594331	14.8563	9.05699	4.07e-18	1.68e-16	30.3877
DBX1	0.673955	15.146	4.18844	3.38e-05	0.000177249	1.45392
DCP1A	0.537344	15.248	6.7083	5.91e-11	8.42e-10	14.2358
DCP1B	0.592925	15.0258	6.03231	3.37e-09	3.65e-08	10.305
DCPS	0.508787	14.9184	7.04966	6.76e-12	1.13e-10	16.3505
DCUN1D5	0.621375	14.9961	8.67892	7.33e-17	2.55e-15	27.5483
DDAH2	0.63223	14.8513	6.78297	3.71e-11	5.47e-10	14.6911
DDO	0.562192	15.0003	4.94991	1.05e-06	7.46e-06	4.76312
DDX28	0.6068	14.9083	8.94427	9.72e-18	3.83e-16	29.5323
DEF8	0.568339	14.883	11.04	3.01e-25	3.17e-23	46.5549
DEFA7P	0.552116	15.3412	3.65251	0.000290155	0.00117982	-0.568469
DEFB1	0.770181	15.1031	5.7149	2e-08	1.92e-07	8.58142
DEGS1	0.590432	14.9049	8.03833	8.06e-15	2.12e-13	22.9371
DERA	0.701108	15.0787	8.29513	1.26e-15	3.71e-14	24.7546
DHRS4	0.585762	14.763	7.97334	1.28e-14	3.29e-13	22.4839
DHRS4L1	0.856856	14.926	11.2369	5.32e-26	6.23e-24	48.2644
DHRS4L2	0.857219	14.8871	12.5189	4.52e-31	1.01e-28	59.7861
DHRS7B	0.609686	14.96	9.18769	1.47e-18	6.47e-17	31.3889
DHX32	0.517859	14.8784	6.36112	4.92e-10	6.12e-09	12.1735
DICER1	0.518496	14.9667	6.53746	1.7e-10	2.26e-09	13.2097
DKFZp451A211	0.552816	15.0764	4.08999	5.11e-05	0.000256359	1.06311
DKFZP547L112	0.928539	15.3748	5.51814	5.79e-08	5.17e-07	7.55343
DKFZp686A05212	0.516594	15.0921	3.5127	0.000488268	0.00182199	-1.0533
DLG4	0.535474	14.9744	6.31872	6.33e-10	7.73e-09	11.9279
DLGAP3	0.529344	14.9689	6.82613	2.82e-11	4.25e-10	14.9561
DNAJA1P5	0.584378	14.9284	6.60074	1.15e-10	1.57e-09	13.5872
DNAJC7	0.744835	14.978	10.9407	7.17e-25	7.19e-23	45.6997
DNLZ	0.517018	15.0173	6.48857	2.28e-10	2.99e-09	12.92
DNTTIP1	0.535175	14.8856	9.44844	1.87e-19	9.39e-18	33.4151
DOCK1	0.856959	15.0978	7.5678	2.15e-13	4.61e-12	19.719
DOK1	0.627855	14.8824	13.6326	1.11e-35	4.86e-33	70.2723
DPCD	0.606411	14.8998	8.66431	8.18e-17	2.82e-15	27.4403
DPM1	0.718509	15.212	6.19359	1.32e-09	1.53e-08	11.2111
DPPA5	0.590396	15.3326	4.11622	4.58e-05	0.000232244	1.1664
DPRX	0.572635	15.1021	4.01265	7.03e-05	0.000341855	0.762165
DPY30	0.565101	14.983	8.04671	7.59e-15	2.01e-13	22.9957
DPYSL2	1.27178	14.9732	12.7452	5.4e-32	1.39e-29	61.8839
DRAM1	0.685503	14.7909	9.42582	2.24e-19	1.1e-17	33.2379
DSG1	0.522037	15.0893	3.39599	0.000744291	0.00257981	-1.44433
DUS3L	0.601849	14.9869	7.65215	1.21e-13	2.69e-12	20.285
DUSP23	0.707011	14.9384	12.8689	1.68e-32	4.56e-30	63.0385
DUSP3	0.61232	14.8269	9.49638	1.28e-19	6.55e-18	33.7919
DUSP6	0.815609	14.8876	12.2451	5.77e-30	1.12e-27	57.2725
DUSP9	0.800912	15.1088	6.92238	1.53e-11	2.42e-10	15.5521
DUXA	0.518323	15.18	3.77873	0.000178769	0.000779495	-0.115448
DYM	0.503248	14.8876	8.59741	1.35e-16	4.53e-15	26.9474
DYNC1I2	0.710614	14.8798	12.3298	2.63e-30	5.31e-28	58.0471
DYNC1LI1	0.565348	15.0463	7.08215	5.48e-12	9.28e-11	16.5561
E2F2	0.633427	14.9057	6.51198	1.98e-10	2.61e-09	13.0585
EAPP	0.658261	15.1459	8.4075	5.54e-16	1.7e-14	25.563
EBNA1BP2	0.53657	14.9266	7.49443	3.55e-13	7.34e-12	19.2306
ECHDC1	0.565359	15.0585	9.84667	7.5e-21	4.57e-19	36.582
ECHS1	0.609521	14.9075	8.55773	1.82e-16	5.99e-15	26.6563
ECI1	0.623754	14.8912	10.8625	1.42e-24	1.37e-22	45.0283
EDEM2	0.560072	15.0559	7.64627	1.26e-13	2.79e-12	20.2454
EDNRB	0.567787	14.9703	5.02298	7.34e-07	5.37e-06	5.10686
EEF1G	0.605104	14.9559	8.23527	1.95e-15	5.58e-14	24.3271
EFHD2	0.710565	15.0765	7.54391	2.54e-13	5.36e-12	19.5596
EFNA4	0.544705	15.0402	9.20367	1.3e-18	5.76e-17	31.5119
EFNB1	0.628914	14.8774	7.90191	2.12e-14	5.27e-13	21.989
EFTUD2	0.902097	15.0592	13.0308	3.61e-33	1.1e-30	64.5564
EGFL7	0.547597	14.909	4.48565	9.23e-06	5.46e-05	2.68568
EGFLAM.AS2	0.575719	15.2433	3.71945	0.000224818	0.000949439	-0.330041
EGR2	0.623822	15.0642	2.75242	0.00615413	0.0132389	-3.3732
EHD4	0.802655	14.8724	14.7143	2.6e-40	2.32e-37	80.8025
EIF1	0.52288	14.9021	11.3683	1.66e-26	2.14e-24	49.415
EIF1AY	0.703443	14.0953	2.97274	0.00310952	0.00793181	-2.75652
EIF2S1	0.521548	14.9275	7.66872	1.08e-13	2.41e-12	20.3968
EIF3B	0.524935	14.9127	8.63052	1.05e-16	3.59e-15	27.191
EIF3G	0.604294	14.9094	7.1598	3.3e-12	5.8e-11	17.0507
EIF3H	0.555791	14.8505	8.95412	9.01e-18	3.56e-16	29.6068
EIF4A1	0.813113	14.9998	12.0072	5.16e-29	8.8e-27	55.1108
EIF4A3	0.549022	14.9061	8.76688	3.77e-17	1.38e-15	28.2013
EIF4EBP1	0.659786	14.8963	10.3791	8.92e-23	6.92e-21	40.9458
ELOVL3	0.894253	14.8108	9.86638	6.38e-21	3.94e-19	36.7409
EMILIN1	0.541782	14.9113	6.3438	5.46e-10	6.76e-09	12.073
EMILIN2	1.08059	14.8624	17.5554	5.77e-53	3.7e-49	109.596
EMP1	0.922241	14.9027	6.9313	1.45e-11	2.3e-10	15.6077
EMR1	0.623876	14.8283	7.60086	1.72e-13	3.72e-12	19.9403
ENC1	0.703911	14.9527	4.86093	1.62e-06	1.11e-05	4.35066
ENTPD8	0.526996	15.0758	3.98253	7.95e-05	0.000381903	0.646397
ENY2	0.64638	14.8993	12.9903	5.31e-33	1.61e-30	64.1757
EPB41L3	0.810591	14.8583	9.75998	1.52e-20	8.88e-19	35.8854
EPC2	0.554751	14.9947	7.98106	1.21e-14	3.12e-13	22.5375
EPHB2	0.929383	14.9413	8.8909	1.46e-17	5.58e-16	29.1299
EPHB3	0.882535	14.9886	6.93673	1.4e-11	2.22e-10	15.6415
EPN1	0.568525	14.9376	11.3509	1.94e-26	2.45e-24	49.2623
EPS8	0.79659	14.8128	6.08554	2.48e-09	2.74e-08	10.6018
ERCC1	0.535362	14.8398	10.146	6.32e-22	4.46e-20	39.0174
EREG	1.45968	14.9277	9.27692	7.3e-19	3.33e-17	32.078
ERH	0.528534	14.912	8.18421	2.83e-15	7.95e-14	23.9643
ETFB	0.692169	14.9788	12.5942	2.23e-31	5.15e-29	60.4829
ETFDH	0.667048	14.9757	10.4818	3.74e-23	3e-21	41.8037
ETHE1	1.06593	15.0928	12.0501	3.48e-29	6.13e-27	55.4991
ETV4	0.544664	15.3104	4.02169	6.77e-05	0.000330392	0.797047
EVC	0.612314	15.098	6.7097	5.86e-11	8.36e-10	14.2443
EXOSC3	0.641961	15.0707	7.82247	3.7e-14	8.87e-13	21.4424
F12	0.786661	14.9235	6.11139	2.14e-09	2.38e-08	10.7467
F2RL1	0.915067	14.9542	8.66069	8.4e-17	2.9e-15	27.4135
F2RL3	0.507369	14.9565	4.6765	3.86e-06	2.46e-05	3.51725
F5	0.885289	14.8146	9.99227	2.26e-21	1.47e-19	37.761
F8	0.53781	15.159	4.42711	1.2e-05	6.93e-05	2.43695
FADS1	0.957764	14.9307	12.0606	3.16e-29	5.6e-27	55.594
FADS2	0.587307	14.9687	6.97278	1.11e-11	1.8e-10	15.8668
FAHD1	0.548046	14.8806	7.58946	1.86e-13	4.01e-12	19.8639
FAIM2	0.554635	15.0383	4.40175	1.34e-05	7.7e-05	2.3301
FAM101B	0.553557	14.8987	7.39234	7.07e-13	1.39e-11	18.5573
FAM103A1	0.566941	14.9919	8.04643	7.6e-15	2.01e-13	22.9937
FAM109B	0.584271	15.0222	7.59221	1.82e-13	3.94e-12	19.8823
FAM110A	0.749881	14.9582	12.8759	1.57e-32	4.31e-30	63.1042
FAM110B	0.752794	14.8973	5.52103	5.7e-08	5.1e-07	7.56829
FAM124B	0.887055	14.9206	11.3218	2.51e-26	3.05e-24	49.0071
FAM127C	1.16861	14.9687	9.61255	5.02e-20	2.72e-18	34.7098
FAM129B	1.02859	14.8304	17.6076	3.34e-53	2.68e-49	110.137
FAM131B	0.794726	14.8696	6.68934	6.65e-11	9.4e-10	14.1209
FAM13A	0.747606	14.8626	8.92834	1.1e-17	4.27e-16	29.412
FAM151A	0.50533	15.147	3.91453	0.000104565	0.000487479	0.388032
FAM167B	1.12989	15.3491	5.64775	2.88e-08	2.69e-07	8.22707
FAM173A	0.700507	14.9523	9.40942	2.56e-19	1.25e-17	33.1095
FAM174A	0.720883	14.9491	8.90764	1.29e-17	4.95e-16	29.256
FAM181B	0.658525	15.2481	4.31356	1.97e-05	0.000109326	1.96303
FAM182B	0.502401	15.1712	3.79907	0.000165141	0.000727486	-0.0411176
FAM195A	0.50473	15.0712	7.10853	4.61e-12	7.89e-11	16.7237
FAM198B	1.28657	14.8	13.0811	2.23e-33	7.09e-31	65.0302
FAM200B	0.682495	14.9579	9.90086	4.81e-21	3.01e-19	37.0195
FAM20A	1.81645	14.4648	10.7353	4.26e-24	3.9e-22	43.9438
FAM20C	1.32178	14.8782	14.8486	6.79e-41	6.6e-38	82.1299
FAM26F	0.666633	14.8177	5.9042	6.98e-09	7.19e-08	9.59973
FAM27L	0.597417	15.2261	4.11886	4.53e-05	0.000230026	1.17682
FAM3D	0.907513	15.4082	5.16789	3.56e-07	2.75e-06	5.8018
FAM43A	0.722989	14.9625	6.98046	1.06e-11	1.72e-10	15.9149
FAM46B	0.624586	15.2694	4.37398	1.52e-05	8.61e-05	2.21376
FAM49B	0.514016	15.0312	7.10394	4.75e-12	8.11e-11	16.6945
FAM50A	0.587612	15.006	8.62604	1.09e-16	3.71e-15	27.158
FAM96B	0.539127	14.9254	9.37463	3.37e-19	1.62e-17	32.8377
FAT2	0.958331	14.8875	4.90127	1.33e-06	9.25e-06	4.5368
FAT3	0.532896	15.2833	3.85627	0.000131869	0.000597154	0.169998
FAU	0.546954	14.9648	9.70934	2.3e-20	1.3e-18	35.4803
FBN2	1.1519	14.8973	10.5549	2e-23	1.66e-21	42.4176
FBP1	1.18064	14.9048	14.2574	2.43e-38	1.7e-35	76.3178
FBXL15	0.66263	14.989	11.649	1.34e-27	1.94e-25	51.8967
FBXO22.AS1	0.521011	15.133	3.83349	0.000144281	0.000645339	0.0855568
FBXW7	0.56919	15.2402	6.25509	9.23e-10	1.09e-08	11.5619
FCGRT	0.602408	14.8872	9.49827	1.26e-19	6.46e-18	33.8067
FCN1	0.990528	14.7958	13.9263	6.31e-37	3.27e-34	73.1014
FDXR	0.615999	15.0726	8.54852	1.95e-16	6.37e-15	26.5889
FER1L5	0.907543	15.4795	4.69022	3.62e-06	2.33e-05	3.57824
FGD6	1.08757	14.8044	9.03034	5e-18	2.04e-16	30.1849
FGL2	0.925329	14.7771	9.54676	8.53e-20	4.48e-18	34.189
FGR	0.537579	14.9212	7.43998	5.13e-13	1.04e-11	18.8707
FIP1L1	0.725234	15.3658	7.58539	1.91e-13	4.12e-12	19.8366
FKBP15	0.578871	14.8779	9.10265	2.86e-18	1.21e-16	30.7364
FKBP6	0.579874	15.0195	4.76883	2.5e-06	1.66e-05	3.93083
FLJ30901	0.794473	14.8615	6.27448	8.23e-10	9.82e-09	11.6731
FLJ41423	0.605427	15.056	4.50789	8.35e-06	4.99e-05	2.78096
FLJ42392	1.28298	15.1538	6.91975	1.56e-11	2.46e-10	15.5357
FLJ44054	0.582609	15.3219	4.16063	3.8e-05	0.000196727	1.34266
FLJ90757	0.55922	14.8556	8.66914	7.89e-17	2.73e-15	27.476
FLT3	1.08078	14.8449	6.99065	9.9e-12	1.62e-10	15.9788
FLVCR2	0.711231	14.8423	7.13397	3.91e-12	6.8e-11	16.8857
FMN1	0.691931	14.8521	5.45212	8.21e-08	7.13e-07	7.21553
FMR1.AS1	0.62709	15.1539	4.14113	4.13e-05	0.000212009	1.26506
FNBP4	0.537915	15.2618	4.78742	2.29e-06	1.53e-05	4.01497
FNIP2	0.722169	14.9741	9.7478	1.68e-20	9.74e-19	35.7878
FOLR3	0.693484	14.7862	4.85148	1.69e-06	1.15e-05	4.30726
FOLR4	0.739155	15.2683	4.65389	4.29e-06	2.71e-05	3.41708
FPGT	0.575312	14.9772	8.96974	7.99e-18	3.18e-16	29.725
FPR1	0.626813	14.7744	7.76763	5.43e-14	1.27e-12	21.0677
FPR2	0.606343	14.8018	6.31503	6.48e-10	7.89e-09	11.9066
FPR3	1.0166	14.8791	7.14641	3.6e-12	6.3e-11	16.9651
FRAT1	0.500046	14.8971	7.47409	4.07e-13	8.35e-12	19.096
FRAT2	0.75384	14.8848	12.0233	4.45e-29	7.76e-27	55.2563
FRG2C	0.52394	15.3078	3.97205	8.29e-05	0.000396718	0.606323
FRMD4B	0.583163	14.9627	6.73734	4.93e-11	7.14e-10	14.4124
FSCN1	0.90389	14.8835	11.8918	1.48e-28	2.42e-26	54.0695
FSCN3	0.653698	14.9816	6.59583	1.19e-10	1.62e-09	13.5578
FSTL3	0.532128	14.9099	6.50292	2.09e-10	2.75e-09	13.0049
FTL	0.909079	14.8795	12.9066	1.17e-32	3.25e-30	63.3909
FTMT	0.55526	15.0495	4.0795	5.34e-05	0.000266389	1.02201
FUCA1	0.906407	14.8782	10.1193	7.9e-22	5.45e-20	38.7983
FUT4	0.536975	14.968	7.34559	9.66e-13	1.87e-11	18.2514
FXYD6	0.906796	14.8225	12.366	1.88e-30	3.89e-28	58.3788
FZD1	1.14275	14.9641	13.4601	5.88e-35	2.45e-32	68.6233
FZD2	1.03854	14.843	14.0872	1.3e-37	8.36e-35	74.6605
FZD4	0.618463	15.0394	5.14578	3.98e-07	3.05e-06	5.69464
FZD5	1.18315	14.8458	12.914	1.09e-32	3.06e-30	63.4609
GAA	0.687626	14.8957	10.4449	5.11e-23	4.06e-21	41.4949
GABRE	0.691607	14.8952	5.90943	6.77e-09	7.01e-08	9.62826
GABRG2	0.538255	15.1023	3.96587	8.5e-05	0.000405397	0.582717
GALNT14	0.547419	14.6988	2.87181	0.00427349	0.0100764	-3.0447
GALNT6	0.737786	14.9187	9.4004	2.75e-19	1.33e-17	33.039
GALR2	0.618422	15.0967	4.76871	2.51e-06	1.66e-05	3.93031
GAPDH	0.683907	14.8708	11.2029	7.19e-26	8.29e-24	47.9685
GAS6	0.633996	14.9179	5.61058	3.52e-08	3.24e-07	8.03251
GBE1	0.714229	15.0902	8.43829	4.41e-16	1.39e-14	25.786
GCHFR	0.615791	14.8427	9.30519	5.84e-19	2.69e-17	32.2972
GCNT1	0.768575	14.9759	9.26906	7.76e-19	3.53e-17	32.0171
GFRA2	0.817196	14.9344	7.15006	3.52e-12	6.16e-11	16.9884
GFRA4	0.558247	15.0672	3.5979	0.000356278	0.00140492	-0.759976
GGN	0.659636	15.1533	6.32991	5.93e-10	7.28e-09	11.9926
GGTLC1	0.63175	14.9185	5.92813	6.1e-09	6.34e-08	9.73046
GIMAP1	0.794336	14.9336	10.1596	5.64e-22	4e-20	39.1293
GIMAP4	0.530568	14.8758	5.92407	6.24e-09	6.48e-08	9.70827
GIMAP7	0.627602	14.819	6.68261	6.94e-11	9.75e-10	14.0801
GIPC3	0.503317	15.2188	3.5634	0.000405083	0.00156355	-0.879566
GJA9	0.505015	15.1393	4.37459	1.51e-05	8.58e-05	2.21634
GJC1	0.582511	15.2418	4.24336	2.67e-05	0.00014328	1.6757
GLA	0.749027	14.8955	10.6561	8.42e-24	7.44e-22	43.2718
GLCE	1.10775	14.8815	10.3139	1.55e-22	1.18e-20	40.4039
GLIPR1	0.621959	14.8699	8.23454	1.96e-15	5.6e-14	24.322
GLIPR2	1.0019	15.0601	14.6824	3.58e-40	3.02e-37	80.4877
GLIS1	0.507251	15.2422	3.27085	0.00115444	0.00368562	-1.84965
GLRX	0.616615	14.9054	11.1881	8.19e-26	9.28e-24	47.8396
GLTPD2	0.527089	15.1398	3.78266	0.000176059	0.000769875	-0.101132
GM2A	1.02399	14.9231	15.0672	7.56e-42	8.98e-39	84.2994
GMFG	0.560575	14.9793	8.73304	4.87e-17	1.76e-15	27.9495
GNAI2	0.774239	15.119	11.2701	3.97e-26	4.73e-24	48.5545
GNB4	0.723532	14.9568	10.7888	2.68e-24	2.52e-22	44.3994
GNG10	0.64596	14.8909	8.39983	5.86e-16	1.8e-14	25.5076
GNL2	0.510912	14.89	8.96587	8.23e-18	3.26e-16	29.6957
GNS	1.04685	14.9123	15.2297	1.47e-42	2.05e-39	85.9185
GOLGA5	0.660919	15.1291	7.68925	9.35e-14	2.11e-12	20.5355
GPANK1	0.752119	15.1071	11.1213	1.48e-25	1.61e-23	47.2585
GPBAR1	0.776371	14.8781	9.64724	3.8e-20	2.09e-18	34.9854
GPER	1.34581	14.7944	11.8159	2.96e-28	4.6e-26	53.3877
GPIHBP1	0.553369	15.1934	4.12487	4.42e-05	0.000225055	1.20061
GPN1	0.525531	14.9239	8.40093	5.81e-16	1.78e-14	25.5156
GPN2	0.603461	14.99	9.40486	2.65e-19	1.29e-17	33.0738
GPN3	0.658464	15.0041	7.43058	5.46e-13	1.1e-11	18.8087
GPR123	0.568526	15.2269	4.22493	2.89e-05	0.000153715	1.60097
GPR124	0.972245	14.864	7.78453	4.83e-14	1.14e-12	21.1829
GPR137B	0.505686	14.9338	6.87072	2.13e-11	3.28e-10	15.2314
GPR149	0.574477	15.2256	3.64228	0.000301588	0.00122062	-0.604545
GPR152	0.571944	15.1392	5.39105	1.13e-07	9.64e-07	6.90616
GPR162	1.18051	14.9342	11.3344	2.24e-26	2.73e-24	49.1178
GPR172A	0.600396	14.8652	10.2373	2.94e-22	2.17e-20	39.77
GPR173	0.725354	15.2493	4.5043	8.49e-06	5.06e-05	2.76552
GPR20	0.554634	14.7952	3.58536	0.000373337	0.00146141	-0.80356
GPR34	0.588381	14.9398	4.74158	2.85e-06	1.86e-05	3.80803
GPR39	0.574106	15.077	4.46411	1.02e-05	5.96e-05	2.5938
GPR84	0.521148	14.947	3.44178	0.000631709	0.00225865	-1.2924
GPRC5C	0.526987	15.0519	6.35849	5e-10	6.21e-09	12.1582
GPT	0.502561	15.0804	3.89812	0.000111657	0.00051667	0.326329
GPX5	0.57557	15.2413	3.54099	0.000440059	0.00167299	-0.95664
GRAMD4	0.653802	14.9976	10.0316	1.64e-21	1.09e-19	38.0812
GRASP	0.711602	15.2602	5.69185	2.27e-08	2.16e-07	8.4594
GRB10	0.549636	14.6712	3.32494	0.000956516	0.00316723	-1.67622
GRIN2D	0.70346	14.8603	8.02664	8.76e-15	2.3e-13	22.8554
GRIN3A	0.600144	14.8827	6.37934	4.41e-10	5.53e-09	12.2795
GRIN3B	0.843881	14.892	5.73875	1.75e-08	1.69e-07	8.70815
GRK1	0.515132	15.2182	4.32156	1.91e-05	0.000106158	1.99603
GRN	0.794962	14.8741	14.2477	2.68e-38	1.83e-35	76.2231
GRRP1	0.518159	15.1841	3.21396	0.00140303	0.00431066	-2.02908
GRXCR2	0.567477	15.1732	4.03668	6.37e-05	0.00031224	0.855087
GSK3A	0.531837	15.002	9.81618	9.62e-21	5.79e-19	36.3366
GSN	0.640791	14.9137	7.56766	2.16e-13	4.61e-12	19.7181
GSTO1	0.656608	14.8895	10.1649	5.4e-22	3.83e-20	39.173
GSTP1	1.08191	15.0095	13.0408	3.28e-33	1.01e-30	64.6509
GSTT2	0.713428	14.9466	7.18431	2.81e-12	5e-11	17.2077
GSTT2B	0.620386	14.9808	5.28465	1.96e-07	1.6e-06	6.37449
GSTZ1	0.858441	14.9778	11.433	9.31e-27	1.21e-24	49.9842
GTF2B	0.743419	15.2956	7.22863	2.1e-12	3.83e-11	17.4927
GTF3C6	0.616563	14.9541	8.90963	1.27e-17	4.88e-16	29.2709
GTPBP3	0.742475	15.2055	7.10939	4.59e-12	7.86e-11	16.7291
GUCY2C	0.622354	14.8898	6.94192	1.35e-11	2.16e-10	15.6739
GUSB	0.673799	14.9725	10.6711	7.41e-24	6.56e-22	43.3984
GYG2P1	0.658037	15.0896	4.4936	8.91e-06	5.29e-05	2.71965
H2AFJ	0.596069	14.9292	9.7272	1.99e-20	1.14e-18	35.623
H2AFX	0.574784	15.0185	6.55558	1.52e-10	2.04e-09	13.3175
H3F3A	0.586143	14.9211	11.3482	1.98e-26	2.49e-24	49.2384
HAB1	0.772893	14.8314	7.31301	1.2e-12	2.29e-11	18.0391
HAND1	0.757812	15.4709	4.65371	4.29e-06	2.71e-05	3.4163
HAP1	0.661542	15.1205	4.3333	1.81e-05	0.00010118	2.04458
HAPLN4	0.500081	15.25	4.22634	2.88e-05	0.000152942	1.60669
HAT1	0.56243	14.9768	8.21928	2.19e-15	6.23e-14	24.2133
HAVCR2	1.02175	14.9521	12.1633	1.23e-29	2.28e-27	56.5269
HBXIP	0.518285	14.8994	9.04819	4.36e-18	1.79e-16	30.3207
HCCS	0.967259	15.1009	11.0892	1.96e-25	2.11e-23	46.981
HCFC1R1	0.682766	14.9722	11.3699	1.63e-26	2.12e-24	49.4296
HCK	0.507197	14.8512	6.39606	3.99e-10	5.02e-09	12.377
HCRTR1	0.525357	15.1746	5.501	6.34e-08	5.63e-07	7.46537
HDAC2	0.650169	15.0145	8.06582	6.62e-15	1.77e-13	23.1296
HDAC3	0.742438	15.2182	8.6119	1.21e-16	4.11e-15	27.0539
HDHD2	0.552352	15.0043	7.46807	4.24e-13	8.67e-12	19.0561
HDX	0.589783	14.8732	5.76529	1.51e-08	1.48e-07	8.84971
HEBP1	1.04535	14.9877	11.6786	1.03e-27	1.52e-25	52.1609
HELZ	0.513385	15.0539	6.65915	8.02e-11	1.12e-09	13.9384
HEPH	0.698102	15.0476	4.48748	9.16e-06	5.42e-05	2.69348
HERPUD1	0.611444	15.029	7.83637	3.36e-14	8.12e-13	21.5377
HES4	0.697455	14.8722	4.47279	9.78e-06	5.75e-05	2.63076
HEXB	0.877985	14.8813	11.3513	1.93e-26	2.45e-24	49.2659
HEY1	0.540701	15.0546	3.32316	0.000962479	0.0031827	-1.68196
HEYL	0.594127	15.1065	5.1929	3.14e-07	2.46e-06	5.9235
HFE	0.699274	14.9973	8.38191	6.68e-16	2.04e-14	25.3783
HGS	0.588228	15.1778	7.21833	2.25e-12	4.07e-11	17.4263
HHEX	0.77901	15.0975	6.64247	8.9e-11	1.23e-09	13.8379
HIGD1C	0.58708	14.964	6.21107	1.2e-09	1.39e-08	11.3104
HILPDA	0.730274	14.9989	8.36833	7.39e-16	2.24e-14	25.2803
HIST1H2AJ	0.64088	14.8895	9.65351	3.61e-20	1.99e-18	35.0352
HIST1H3A	0.755461	14.9296	10.3709	9.56e-23	7.37e-21	40.8777
HLA.DQB1	0.544197	14.8177	3.80783	0.000159575	0.000706364	-0.0089702
HLA.DRB1	0.598842	14.8689	6.02751	3.46e-09	3.74e-08	10.2783
HLA.DRB5	0.824212	14.7543	6.17415	1.48e-09	1.7e-08	11.1007
HMGB2	0.904317	15.1839	7.64073	1.31e-13	2.89e-12	20.2081
HMGB3	0.624745	14.9347	6.02887	3.44e-09	3.71e-08	10.2859
HMGCR	0.652185	14.9926	7.9085	2.02e-14	5.04e-13	22.0344
HMGCS1	0.692182	15.1782	6.28745	7.63e-10	9.16e-09	11.7476
HMOX1	1.40086	14.9471	14.541	1.46e-39	1.15e-36	79.0957
HNMT	1.01434	14.7829	13.7761	2.74e-36	1.33e-33	71.6518
HNRNPA1	0.513487	14.9865	7.20725	2.42e-12	4.36e-11	17.355
HNRNPA1L2	0.581166	14.9973	7.56033	2.27e-13	4.84e-12	19.6691
HNRNPF	0.662864	15.0484	7.50587	3.28e-13	6.83e-12	19.3066
HNRNPH2	0.859625	15.0574	8.83445	2.25e-17	8.38e-16	28.7061
HOMER3	0.918682	14.8601	13.9238	6.47e-37	3.3e-34	73.0765
HORMAD2	0.543941	15.1752	3.79426	0.000168269	0.000739439	-0.0587115
HOTAIRM1	0.952923	15.1432	8.41867	5.1e-16	1.58e-14	25.6439
HP	1.43205	14.5597	7.71011	8.1e-14	1.85e-12	20.6767
HP07349	0.511205	15.0275	6.44985	2.89e-10	3.71e-09	12.6919
HPR	1.26907	14.6863	7.32709	1.09e-12	2.1e-11	18.1308
HPS3	0.537951	15.084	6.373	4.58e-10	5.73e-09	12.2426
HPS6	0.949207	14.8918	13.4503	6.46e-35	2.66e-32	68.53
HPX.2	0.521951	15.1141	3.55173	0.000422969	0.00162108	-0.919784
HS6ST1	0.886308	15.0607	10.9089	9.46e-25	9.31e-23	45.4265
HSD17B10	0.525147	14.8129	9.46944	1.58e-19	8e-18	33.58
HSD17B4	0.544725	14.8321	7.07287	5.82e-12	9.82e-11	16.4973
HSD3B7	0.600757	14.8416	5.07082	5.79e-07	4.31e-06	5.33433
HSPA1A	1.05247	15.0461	10.6191	1.16e-23	9.87e-22	42.9586
HSPA1B	0.611167	14.986	7.1454	3.63e-12	6.33e-11	16.9586
HSPA5	0.641395	15.0416	8.51061	2.58e-16	8.32e-15	26.3119
HSPB9	0.523004	15.0857	3.86909	0.000125336	0.000570955	0.217721
HTR7	0.605098	14.829	9.47211	1.55e-19	7.85e-18	33.6009
HTRA1	1.90619	14.7743	10.7193	4.89e-24	4.46e-22	43.8079
HYAL2	0.853608	14.9252	14.0033	2.97e-37	1.7e-34	73.8465
IAH1	0.603919	14.8929	11.1885	8.17e-26	9.28e-24	47.8426
IAPP	0.616737	15.3083	3.28129	0.0011135	0.00358345	-1.81638
ICAM4	0.731867	14.9256	6.91473	1.61e-11	2.53e-10	15.5045
ID1	1.08807	14.8237	7.86989	2.66e-14	6.51e-13	21.7681
IDH1	0.81539	14.8462	9.58198	6.43e-20	3.43e-18	34.4675
IDH3A	0.57931	14.9489	6.19686	1.3e-09	1.5e-08	11.2296
IER2	0.574836	15.0664	6.16585	1.56e-09	1.78e-08	11.0538
IER5	0.70951	14.9235	9.48466	1.4e-19	7.14e-18	33.6996
IER5L	0.832563	14.9984	11.4493	8.05e-27	1.06e-24	50.1277
IFI16	0.687381	15.1459	7.46886	4.22e-13	8.63e-12	19.0614
IFI27L1	0.611471	14.9699	9.00056	6.3e-18	2.53e-16	29.9586
IFI27L2	0.749312	14.9666	11.121	1.48e-25	1.61e-23	47.2567
IFI30	1.08118	14.8795	18.9172	3.43e-59	3.66e-55	123.76
IFNA4	0.544273	15.1394	3.84671	0.00013695	0.000617197	0.134504
IFNGR1	0.958916	15.0923	9.29175	6.49e-19	2.97e-17	32.1929
IFNGR2	0.640261	14.8619	7.236	2e-12	3.66e-11	17.5402
IFT81	0.572685	14.9534	7.5423	2.56e-13	5.41e-12	19.5489
IGF2R	0.505426	14.8795	5.51116	6e-08	5.36e-07	7.51757
IGFBP2	1.19042	14.9578	6.38629	4.23e-10	5.31e-09	12.32
IGFBP7	0.767245	14.8303	9.69021	2.68e-20	1.5e-18	35.3276
IGFBPL1	0.626085	15.1791	3.8561	0.000131959	0.000597222	0.16936
IGFLR1	0.612285	14.9568	6.80818	3.16e-11	4.71e-10	14.8457
IGKV1D.13	0.53279	15.1487	3.95116	9.02e-05	0.000427513	0.526705
IGLON5	0.610602	15.2285	4.24392	2.67e-05	0.000142997	1.67796
IL10	0.962452	14.8229	8.60429	1.28e-16	4.33e-15	26.9979
IL15	0.706039	14.8763	7.3107	1.22e-12	2.32e-11	18.0241
IL17RC	0.60882	14.9251	7.94549	1.56e-14	3.94e-13	22.2905
IL1F10	0.506876	15.2138	3.62296	0.000324352	0.00129866	-0.672442
IL1RL2	0.801856	15.1941	4.59257	5.69e-06	3.5e-05	3.14764
IL1RN	0.77352	14.9292	9.71809	2.14e-20	1.22e-18	35.5502
IL26	0.521855	14.9718	4.24032	2.71e-05	0.000144977	1.66335
IL27	0.507893	14.9307	5.0473	6.51e-07	4.8e-06	5.22224
IL31RA	0.526488	15.0207	4.36325	1.59e-05	8.98e-05	2.169
IL3RA	0.647332	15.0095	4.88798	1.42e-06	9.8e-06	4.47533
IL4I1	0.954449	14.8857	8.55771	1.82e-16	5.99e-15	26.6561
INA	0.650435	15.0198	4.36893	1.55e-05	8.78e-05	2.19268
INHBB	0.553141	14.6928	3.06894	0.00227764	0.0062598	-2.47293
INHBE	0.5901	15.0887	4.52651	7.68e-06	4.62e-05	2.86105
INO80C	0.64533	15.1609	7.28563	1.44e-12	2.72e-11	17.8612
INPP5F	0.546579	14.955	8.5922	1.4e-16	4.7e-15	26.9091
INSIG1	0.881165	15.2796	7.5693	2.13e-13	4.57e-12	19.7291
INSR	0.944212	15.0208	10.892	1.1e-24	1.08e-22	45.2809
INTS9	0.570423	14.9651	10.2015	3.98e-22	2.89e-20	39.4742
IP6K3	0.588914	15.1917	3.81899	0.000152746	0.000679133	0.0320561
IQCD	0.879623	14.9555	9.37285	3.42e-19	1.64e-17	32.8238
IQCE	0.517949	14.9453	8.327	1e-15	2.98e-14	24.9831
IQSEC2	0.539975	14.9204	9.48817	1.36e-19	6.96e-18	33.7272
IREB2	0.509475	15.0037	6.61956	1.02e-10	1.41e-09	13.7001
IRF2BP2	0.626128	14.8905	6.10109	2.27e-09	2.52e-08	10.6889
IRF5	1.08859	14.664	7.24364	1.9e-12	3.49e-11	17.5895
IRF8	1.05615	15.0623	10.9272	8.07e-25	8.02e-23	45.5836
ISCA2	0.658273	14.9816	9.3623	3.72e-19	1.77e-17	32.7415
ISM2	0.515414	15.2589	3.54731	0.000429922	0.00164113	-0.934956
ITGA1	0.596967	14.8369	5.63028	3.17e-08	2.94e-07	8.13546
ITGAE	0.53932	14.9378	7.53277	2.74e-13	5.76e-12	19.4854
ITGAV	0.589007	14.9308	7.68049	9.94e-14	2.24e-12	20.4763
ITIH1	0.620995	14.8102	6.66178	7.9e-11	1.1e-09	13.9542
ITIH6	0.505101	15.0838	3.68133	0.000260092	0.001077	-0.466306
ITPA	0.62045	14.9318	9.63431	4.22e-20	2.3e-18	34.8826
ITPRIPL2	1.02224	15.0189	12.4025	1.34e-30	2.81e-28	58.7146
ITSN1	0.686537	14.8802	10.3862	8.4e-23	6.54e-21	41.0051
JAG1	0.85985	15.0611	7.15584	3.39e-12	5.94e-11	17.0254
JARID2	0.546342	14.9532	10.4171	6.47e-23	5.07e-21	41.263
JDP2	1.23248	14.899	14.049	1.9e-37	1.17e-34	74.2895
JMJD4	0.522484	14.8971	8.12169	4.43e-15	1.21e-13	23.5224
JPH2	0.555614	15.2378	4.23484	2.77e-05	0.000148028	1.64109
JPH4	0.523325	14.8508	7.39894	6.76e-13	1.34e-11	18.6006
KANK2	0.667157	15.0173	5.83914	1e-08	1.01e-07	9.2465
KARS	0.829093	15.1745	8.77684	3.49e-17	1.28e-15	28.2756
KAZALD1	0.637849	14.9895	8.22814	2.06e-15	5.87e-14	24.2764
KBTBD11	0.7438	14.8576	10.0982	9.41e-22	6.46e-20	38.6259
KCNE3	0.621784	14.826	6.7022	6.14e-11	8.72e-10	14.1988
KCNG4	0.66199	15.1782	4.34901	1.69e-05	9.51e-05	2.10973
KCNJ2	0.509468	14.7954	3.87477	0.000122544	0.000560066	0.238884
KCNK13	0.99731	14.8882	9.88692	5.39e-21	3.35e-19	36.9068
KCNK9	0.560564	15.1278	4.15671	3.86e-05	0.000199552	1.32705
KCNMB4	0.656995	14.8007	6.52933	1.78e-10	2.37e-09	13.1614
KCNN2	0.504036	15.0726	3.68599	0.000255515	0.00106188	-0.449716
KCNQ1	0.611242	14.9232	10.1965	4.14e-22	2.99e-20	39.4334
KCNV2	0.585858	15.0669	4.24713	2.63e-05	0.000141161	1.691
KCTD12	0.50738	14.6679	5.80739	1.2e-08	1.19e-07	9.07536
KCTD15	0.624125	14.7615	7.46535	4.32e-13	8.8e-12	19.0381
KCTD2	0.599117	15.1867	6.90328	1.73e-11	2.71e-10	15.4333
KDELR2	0.715674	15.0737	7.40685	6.41e-13	1.28e-11	18.6526
KHDRBS1	0.851866	15.1931	9.06977	3.69e-18	1.53e-16	30.4852
KIAA0020	0.703701	15.246	6.74956	4.57e-11	6.64e-10	14.4869
KIAA0232	0.797256	15.2423	6.92383	1.52e-11	2.4e-10	15.5611
KIAA0485	0.639355	14.9499	6.32703	6.03e-10	7.39e-09	11.9759
KIAA0913	0.647252	15.0683	6.37042	4.65e-10	5.82e-09	12.2276
KIAA1009	0.610334	14.999	5.15449	3.81e-07	2.93e-06	5.73679
KIAA1522	1.05637	14.8628	13.9311	6.03e-37	3.2e-34	73.1475
KIAA1539	0.634082	14.9367	6.89423	1.83e-11	2.85e-10	15.3771
KIF1C	0.582382	14.9491	12.4969	5.56e-31	1.22e-28	59.5832
KIF26B	0.545714	15.1591	4.333	1.81e-05	0.000101279	2.04333
KIN	0.596652	15.1523	6.67453	7.29e-11	1.02e-09	14.0312
KIRREL3.AS3	0.747036	15.2664	4.6768	3.86e-06	2.46e-05	3.51857
KLF15	0.557538	15.3049	4.52747	7.65e-06	4.61e-05	2.86517
KLF2	0.514643	15.1824	5.39706	1.1e-07	9.39e-07	6.93651
KLF4	0.631289	14.8285	8.48191	3.19e-16	1.02e-14	26.1028
KLHL2	0.546436	14.8374	4.53063	7.54e-06	4.54e-05	2.8788
KLK6	0.550477	15.1901	4.21165	3.06e-05	0.000162057	1.54732
KPNA3	0.570218	15.0494	7.21457	2.3e-12	4.17e-11	17.4021
KRT10	0.600406	14.8819	7.72088	7.52e-14	1.72e-12	20.7497
KRT19	0.56089	15.1386	3.12133	0.00191599	0.00548929	-2.31487
KRT26	0.617497	15.2714	4.12252	4.46e-05	0.000226997	1.19129
KRT34	0.501292	15.391	3.40577	0.000718792	0.00250905	-1.41206
KRT78	0.541264	15.0789	4.4819	9.39e-06	5.54e-05	2.66963
KRT80	0.723858	14.8087	6.48782	2.29e-10	3e-09	12.9156
KRT8P12	0.65622	15.1091	4.97011	9.52e-07	6.82e-06	4.85772
KRTAP1.3	0.621196	15.4267	4.66704	4.03e-06	2.56e-05	3.47527
KRTAP19.5	0.505141	15.0544	4.46989	9.91e-06	5.81e-05	2.61843
KRTAP19.7	0.615997	15.2119	4.2501	2.6e-05	0.000139586	1.70307
KRTAP20.1	0.64675	15.0664	3.82975	0.00014642	0.000653726	0.0717402
KRTAP20.2	0.672607	15.2204	5.01238	7.74e-07	5.64e-06	5.05669
KRTAP4.5	0.572974	15.3344	4.13643	4.21e-05	0.000215546	1.24639
KRTAP5.8	0.541984	15.0359	4.09638	4.98e-05	0.000250225	1.08821
KRTAP6.1	0.626077	15.2074	4.05186	5.98e-05	0.000295524	0.914091
KU.MEL.3	0.726903	15.3086	5.2105	2.87e-07	2.27e-06	6.00945
KYNU	0.817482	14.7572	9.68806	2.73e-20	1.53e-18	35.3104
L1TD1	0.646806	14.7917	4.06002	5.78e-05	0.000286757	0.945863
LAMB2	0.702583	14.9619	8.00568	1.02e-14	2.65e-13	22.709
LAMC1	0.80039	14.8856	7.81379	3.94e-14	9.42e-13	21.383
LAMP1	0.982541	15.304	10.6937	6.1e-24	5.45e-22	43.5903
LAMTOR1	0.961282	15.0953	10.7181	4.94e-24	4.49e-22	43.7974
LAMTOR2	0.870473	14.9167	13.3415	1.84e-34	6.57e-32	67.4941
LAP3	0.862703	14.9658	7.88387	2.41e-14	5.96e-13	21.8644
LAPTM4A	0.881693	14.8621	15.6258	2.64e-44	4.99e-41	89.8885
LAS1L	0.503324	15.0112	6.68355	6.9e-11	9.7e-10	14.0858
LATS2	0.610581	15.0861	6.53457	1.73e-10	2.3e-09	13.1925
LBX2	0.593326	15.1514	4.78979	2.27e-06	1.51e-05	4.02574
LCP1	0.501631	14.8881	9.99917	2.14e-21	1.39e-19	37.8171
LDHD	0.954582	14.832	8.68557	6.97e-17	2.44e-15	27.5975
LFNG	0.603575	14.9404	8.67312	7.65e-17	2.66e-15	27.5054
LGALS1	1.06708	14.9428	15.0632	7.87e-42	9.01e-39	84.2596
LGALS2	1.55417	14.3422	5.95836	5.14e-09	5.41e-08	9.89631
LGALS9C	0.717448	14.9602	10.6453	9.24e-24	8.15e-22	43.1801
LGI3	0.703609	15.3175	4.08649	5.18e-05	0.000259791	1.04937
LHFP	0.542082	14.8889	2.97509	0.00308623	0.00788519	-2.74969
LHFPL2	0.869676	14.9093	9.95951	2.97e-21	1.89e-19	37.4947
LHFPL5	0.572626	15.033	3.97968	8.04e-05	0.000385946	0.635489
LHX1	0.514923	15.1034	2.42547	0.0156799	0.0273889	-4.20356
LILRA1	0.61181	14.948	8.84727	2.04e-17	7.68e-16	28.8022
LILRA3	0.852883	14.6742	5.55141	4.84e-08	4.38e-07	7.72504
LILRB1	1.03052	14.8483	12.5362	3.85e-31	8.69e-29	59.9462
LILRB2	0.512331	14.9003	6.59866	1.17e-10	1.59e-09	13.5748
LILRB4	0.927049	14.9142	12.0261	4.34e-29	7.6e-27	55.2817
LILRB5	0.872864	14.8552	5.75636	1.59e-08	1.55e-07	8.802
LIN7A	0.525571	14.7437	6.4571	2.76e-10	3.56e-09	12.7346
LINC00029	0.686355	15.2515	4.75807	2.64e-06	1.73e-05	3.88226
LINC00176	0.611008	15.4477	3.88531	0.000117511	0.00053991	0.278292
LINC00189	0.616108	14.9003	5.02961	7.11e-07	5.21e-06	5.13825
LINC00256B	0.713441	14.9	7.3976	6.82e-13	1.35e-11	18.5919
LINC00273	0.748891	15.17	3.588	0.000369687	0.0014496	-0.794407
LINC00281	0.640157	15.3917	4.43903	1.14e-05	6.61e-05	2.48732
LINC00317	0.639766	15.2577	4.28303	2.25e-05	0.000123048	1.83752
LINC00327	0.803116	15.6175	3.82599	0.000148598	0.000662035	0.0578876
LINC00340	0.550978	14.9642	4.79128	2.25e-06	1.5e-05	4.03252
LINC00346	0.523573	15.0024	3.8643	0.00012774	0.00058083	0.199881
LINC00355	0.575052	15.2847	2.90556	0.00384619	0.00932662	-2.94939
LINC00475	2.02569	15.2425	7.79618	4.45e-14	1.06e-12	21.2625
LINC00482	1.26958	14.885	9.666	3.26e-20	1.81e-18	35.1347
LINC00493	0.543423	14.8918	9.44794	1.88e-19	9.41e-18	33.4112
lincROR	0.741838	15.1295	3.84213	0.00013945	0.000627759	0.117521
LIPA	0.774964	14.8436	9.47909	1.47e-19	7.46e-18	33.6558
LMBRD1	0.660537	15.0802	7.31939	1.15e-12	2.2e-11	18.0806
LMCD1	0.511382	15.0104	3.61368	0.000335848	0.00133618	-0.704924
LMNA	0.50218	14.9641	5.27516	2.06e-07	1.67e-06	6.32752
LMNB1	0.577768	14.9457	6.55492	1.52e-10	2.05e-09	13.3136
LMO2	0.583388	14.8401	10.2561	2.52e-22	1.88e-20	39.9249
LMX1A	0.528362	15.117	3.46412	0.000582754	0.00210991	-1.21758
LOC100126784	0.504562	15.2675	3.65249	0.000290183	0.00117982	-0.568562
LOC100128304	0.647618	15.3614	4.13964	4.15e-05	0.000213137	1.25914
LOC100128338	0.567511	15.2403	3.77394	0.000182134	0.000792548	-0.132917
LOC100128591	0.612868	15.204	4.31379	1.97e-05	0.000109238	1.96395
LOC100128593	0.574033	15.0768	5.13887	4.12e-07	3.15e-06	5.66122
LOC100128737	0.747736	14.9587	9.35739	3.86e-19	1.83e-17	32.7033
LOC100128818	0.684685	15.2529	4.23058	2.82e-05	0.000150425	1.62383
LOC100128830	0.554692	15.2172	4.12993	4.32e-05	0.000220795	1.22063
LOC100128869	0.692444	15.3363	4.48514	9.26e-06	5.47e-05	2.68347
LOC100128905	0.702142	14.9653	6.57619	1.34e-10	1.81e-09	13.4404
LOC100128997	0.549636	15.1116	4.13175	4.29e-05	0.000219366	1.22783
LOC100129048	0.505198	15.1182	3.34482	0.000892059	0.00299648	-1.6118
LOC100129104	0.556197	14.9991	7.87324	2.59e-14	6.37e-13	21.7912
LOC100129111	0.525748	15.1878	3.22361	0.00135764	0.00419857	-1.99886
LOC100129361	0.751551	15.1744	7.96625	1.35e-14	3.45e-13	22.4346
LOC100129550	0.507334	14.8936	5.08122	5.5e-07	4.11e-06	5.38401
LOC100129596	0.611805	15.065	5.30105	1.81e-07	1.48e-06	6.45583
LOC100129869	0.683537	15.1595	4.83817	1.8e-06	1.22e-05	4.24624
LOC100130071	0.531272	15.154	3.76911	0.000185583	0.000805686	-0.150495
LOC100130078	0.639343	15.2521	5.2184	2.76e-07	2.18e-06	6.04815
LOC100130232	0.663012	15.0339	3.62932	0.00031669	0.00127129	-0.650141
LOC100130238	0.571987	15.0382	6.86685	2.18e-11	3.36e-10	15.2074
LOC100130278	0.568696	15.3664	3.97051	8.34e-05	0.000398794	0.600423
LOC100130348	0.544128	15.1247	4.42415	1.22e-05	7.02e-05	2.42443
LOC100130587	0.506281	15.1597	4.51351	8.15e-06	4.88e-05	2.80508
LOC100130673	0.522227	15.1232	3.85341	0.000133368	0.000602495	0.159386
LOC100130705	0.507916	15.1761	3.43148	0.00065555	0.0023291	-1.32674
LOC100130913	0.616889	15.1452	4.61205	5.2e-06	3.23e-05	3.23291
LOC100130987	0.50755	15.1995	4.30135	2.08e-05	0.000114564	1.91274
LOC100131242	0.55187	15.2534	3.81617	0.000154441	0.000685432	0.0217069
LOC100131262	0.601416	14.7813	7.16072	3.28e-12	5.77e-11	17.0566
LOC100131490	0.638771	14.944	7.68677	9.52e-14	2.14e-12	20.5187
LOC100131864	0.657284	15.3526	4.0052	7.25e-05	0.000351148	0.733458
LOC100132244	0.581185	15.2018	4.11774	4.55e-05	0.00023096	1.17239
LOC100132339	0.663948	15.3544	4.8207	1.96e-06	1.32e-05	4.1664
LOC100132735	0.614994	14.9944	5.96886	4.84e-09	5.12e-08	9.95408
LOC100133131	0.865957	15.5942	3.94541	9.24e-05	0.000436395	0.504851
LOC100134264	0.763395	15.2934	4.53994	7.23e-06	4.37e-05	2.91901
LOC100134285	0.57004	15.243	2.81676	0.0050638	0.0114355	-3.19783
LOC100134409	0.788232	15.1056	4.25622	2.53e-05	0.000136511	1.728
LOC100271831	0.510247	14.9607	4.9188	1.22e-06	8.56e-06	4.61814
LOC100286988	0.63373	15.0296	4.37993	1.48e-05	8.4e-05	2.23866
LOC100287225	0.517719	15.228	4.15987	3.81e-05	0.000197231	1.33963
LOC100287387	0.599459	15.4576	3.65345	0.000289132	0.00117629	-0.565173
LOC100287415	0.840922	14.9178	4.9866	8.78e-07	6.33e-06	4.93513
LOC100287526	0.530906	15.2496	3.93635	9.58e-05	0.000450694	0.470495
LOC100288092	1.14388	14.9513	11.3421	2.09e-26	2.58e-24	49.1855
LOC100288346	0.676363	15.2225	4.26658	2.42e-05	0.000131113	1.77024
LOC100288368	0.52849	15.173	3.91081	0.000106135	0.000493863	0.374021
LOC100288432	0.843429	14.8523	10.6268	1.08e-23	9.37e-22	43.0244
LOC100288866	0.563439	15.1919	3.96402	8.57e-05	0.000408204	0.57566
LOC100289038	0.585958	15.1684	4.04452	6.17e-05	0.000303529	0.885549
LOC100289251	0.582979	15.1742	3.89557	0.000112799	0.000520944	0.316762
LOC100292082	1.01487	15.5831	5.25283	2.31e-07	1.86e-06	6.21731
LOC100292409	0.724475	14.8948	8.27696	1.44e-15	4.2e-14	24.6245
LOC100500773	0.857081	15.4574	4.9571	1.01e-06	7.22e-06	4.79674
LOC100505483	0.747711	14.8337	10.9323	7.72e-25	7.69e-23	45.6273
LOC100505518	0.668274	15.2224	4.65027	4.36e-06	2.75e-05	3.40108
LOC100505519	0.738077	15.2448	6.98796	1.01e-11	1.64e-10	15.962
LOC100505623	0.657478	15.2378	4.55025	6.9e-06	4.19e-05	2.9636
LOC100505775	0.60164	15.1084	4.06647	5.63e-05	0.000280076	0.971037
LOC100505786	0.638029	15.2256	4.15613	3.87e-05	0.00019998	1.32471
LOC100505792	0.542981	15.0597	7.82676	3.59e-14	8.64e-13	21.4718
LOC100505902	0.667312	15.2487	4.81245	2.04e-06	1.37e-05	4.12879
LOC100505932	0.515834	14.8973	6.35986	4.96e-10	6.17e-09	12.1662
LOC100505942	0.567528	15.0726	3.84849	0.000135988	0.000613294	0.14112
LOC100505944	0.641286	15.3804	4.39743	1.37e-05	7.83e-05	2.31198
LOC100505988	0.528989	15.1134	4.69506	3.54e-06	2.28e-05	3.59978
LOC100506114	2.12944	15.5855	9.33739	4.53e-19	2.13e-17	32.5475
LOC100506119	0.596468	14.816	8.49717	2.85e-16	9.13e-15	26.2139
LOC100506173	0.505339	15.2679	3.4499	0.00061349	0.0022021	-1.26526
LOC100506286	0.551582	15.006	5.32401	1.6e-07	1.33e-06	6.57006
LOC100506361	0.627811	15.24	4.99356	8.49e-07	6.14e-06	4.96789
LOC100506406	0.512381	15.2178	3.63961	0.000304648	0.00123052	-0.613969
LOC100506564	0.616209	15.115	4.63244	4.73e-06	2.96e-05	3.32246
LOC100506585	0.924844	14.8687	10.6393	9.73e-24	8.5e-22	43.1296
LOC100506613	0.656675	15.2409	4.87547	1.51e-06	1.04e-05	4.41761
LOC100506624	0.593107	14.953	5.77953	1.4e-08	1.37e-07	8.92585
LOC100506678	0.588659	15.2518	3.93423	9.66e-05	0.00045415	0.462453
LOC100506735	0.69079	15.1641	4.58729	5.83e-06	3.58e-05	3.12462
LOC100506810	0.526738	15.0884	4.11294	4.64e-05	0.000234998	1.15347
LOC100506897	0.696292	14.8372	8.08774	5.66e-15	1.53e-13	23.2835
LOC100507114	0.556121	15.3334	3.52652	0.000464132	0.00174937	-1.00618
LOC100507166	0.659695	15.2252	4.25232	2.57e-05	0.000138515	1.71212
LOC100507212	0.51179	15.0605	4.71196	3.27e-06	2.12e-05	3.67523
LOC100507265	0.58109	14.824	5.79367	1.29e-08	1.28e-07	9.00167
LOC100507286	0.600447	14.9572	6.45262	2.84e-10	3.65e-09	12.7083
LOC100507291	0.738914	15.006	10.5784	1.64e-23	1.37e-21	42.6154
LOC100507475	0.804581	14.8626	8.73678	4.73e-17	1.71e-15	27.9773
LOC100507520	0.766164	14.8597	7.89042	2.3e-14	5.7e-13	21.9096
LOC100507540	0.637671	14.8257	9.20425	1.29e-18	5.74e-17	31.5164
LOC100507548	0.617264	15.4135	4.14721	4.02e-05	0.000206992	1.28922
LOC100507554	0.513862	15.0082	4.27748	2.31e-05	0.000125709	1.81481
LOC100507559	0.557706	15.1748	3.68187	0.000259559	0.00107562	-0.46439
LOC100507560	0.588794	15.3147	3.74249	0.000205731	0.000881952	-0.247015
LOC100507591	0.512118	15.189	3.8174	0.000153702	0.000682531	0.0262038
LOC100507632	0.609931	14.8289	8.6699	7.84e-17	2.72e-15	27.4816
LOC100507639	1.09672	14.6753	8.28384	1.37e-15	4e-14	24.6738
LOC100507642	0.554608	14.9256	8.29151	1.3e-15	3.81e-14	24.7286
LOC100507645	0.850661	15.554	3.73466	0.000212037	0.000905699	-0.275274
LOC100507670	0.783205	14.867	8.29116	1.3e-15	3.81e-14	24.7261
LOC100507759	0.736289	15.1603	5.08112	5.5e-07	4.11e-06	5.38357
LOC100507800	0.788743	14.8577	5.878	8.08e-09	8.26e-08	9.45711
LOC100509091	0.538759	15.1897	4.3661	1.57e-05	8.87e-05	2.18088
LOC100509498	0.777835	14.9082	10.768	3.21e-24	3.01e-22	44.2216
LOC100509553	0.906676	15.3132	5.48038	7.07e-08	6.22e-07	7.35976
LOC100509638	0.63589	15.3678	4.10044	4.89e-05	0.000246378	1.10418
LOC100509861	1.22336	15.3415	6.08232	2.53e-09	2.78e-08	10.5838
LOC100630918	0.517539	14.9273	7.67559	1.03e-13	2.31e-12	20.4431
LOC100652741	0.6428	15.3244	3.90326	0.000109388	0.000507384	0.345627
LOC100652742	0.508449	15.2042	4.32712	1.86e-05	0.000103763	2.019
LOC100652747	0.584771	15.1032	4.3942	1.39e-05	7.94e-05	2.2984
LOC100652764	0.640635	14.8957	8.96624	8.21e-18	3.26e-16	29.6985
LOC100652765	0.633618	14.9467	7.48539	3.77e-13	7.77e-12	19.1708
LOC100652857	0.568258	15.0224	4.32819	1.85e-05	0.000103296	2.02344
LOC100652861	0.573819	15.2306	3.78489	0.000174533	0.000763827	-0.0929736
LOC100652915	0.514996	14.8235	7.77894	5.02e-14	1.19e-12	21.1447
LOC100652924	0.516087	15.2205	3.42198	0.000678295	0.0023961	-1.35835
LOC100652935	0.846584	15.1096	8.39391	6.12e-16	1.87e-14	25.4648
LOC100653001	0.838075	15.4572	4.55797	6.66e-06	4.05e-05	2.99707
LOC100653017	0.600816	15.1215	3.79006	0.000171053	0.000750441	-0.0740963
LOC100653024	0.556139	15.3345	3.61776	0.000330745	0.00131915	-0.690646
LOC100653058	0.70407	14.8001	4.9108	1.27e-06	8.86e-06	4.58098
LOC100653060	0.803421	14.637	5.0613	6.07e-07	4.5e-06	5.2889
LOC100653206	1.18995	14.9556	8.30575	1.17e-15	3.45e-14	24.8307
LOC100653325	0.667493	15.2712	3.96758	8.44e-05	0.000403193	0.589252
LOC143286	0.673089	15.5974	3.46785	0.000574939	0.00208707	-1.20506
LOC146795	0.508698	15.3022	2.76618	0.00590446	0.0128404	-3.33601
LOC148824	1.03087	15.1589	7.28239	1.47e-12	2.77e-11	17.8402
LOC149086	0.513994	15.1705	3.69857	0.000243535	0.00101869	-0.404829
LOC150185	0.504784	15.1847	4.52585	7.7e-06	4.63e-05	2.85822
LOC153546	0.646066	14.938	9.72449	2.03e-20	1.16e-18	35.6013
LOC153811	0.599009	14.8822	5.9483	5.44e-09	5.71e-08	9.84103
LOC154860	0.504379	15.1389	3.82585	0.000148684	0.000662266	0.0573434
LOC157627	0.7547	14.9407	4.66519	4.07e-06	2.58e-05	3.46709
LOC158572	0.710267	14.9097	6.87536	2.07e-11	3.19e-10	15.2601
LOC283143	0.808609	14.9223	8.9323	1.07e-17	4.16e-16	29.442
LOC283335	0.739671	15.6124	3.0818	0.00218349	0.00606232	-2.43437
LOC283352	0.839403	14.8984	8.69365	6.56e-17	2.31e-15	27.6573
LOC283585	0.548877	15.0599	3.52379	0.000468809	0.00176327	-1.0155
LOC284112	0.55041	15.1472	3.87934	0.000120337	0.000551075	0.255966
LOC284454	0.885991	15.8561	3.27249	0.00114789	0.00366875	-1.84441
LOC284751	0.518243	14.6565	2.84015	0.00471307	0.0108513	-3.13312
LOC339352	0.66051	15.0438	9.22999	1.06e-18	4.72e-17	31.715
LOC340515	0.550119	15.246	3.72929	0.000216467	0.000921005	-0.294623
LOC375196	0.594224	14.8602	5.11385	4.67e-07	3.54e-06	5.54057
LOC387647	0.826178	14.875	10.0486	1.42e-21	9.53e-20	38.2202
LOC388242	0.85641	14.8154	9.01157	5.79e-18	2.33e-16	30.0422
LOC389247	0.526151	14.998	4.56188	6.54e-06	3.99e-05	3.01405
LOC389634	0.791824	14.948	6.85193	2.4e-11	3.66e-10	15.1152
LOC391636	0.549276	15.3367	4.0609	5.76e-05	0.000285803	0.9493
LOC400099	0.680645	14.9186	12.1547	1.33e-29	2.45e-27	56.4483
LOC400236	0.696874	14.8917	10.8472	1.62e-24	1.56e-22	44.8981
LOC400548	0.57352	14.8314	5.18855	3.21e-07	2.5e-06	5.90228
LOC401074	0.614925	15.1046	4.34354	1.73e-05	9.72e-05	2.08705
LOC440934	0.549155	15.0154	5.42905	9.27e-08	7.99e-07	7.09833
LOC441239	0.549586	15.0405	3.95392	8.92e-05	0.00042327	0.537209
LOC441698	0.55648	15.1356	3.57732	0.000384687	0.00149798	-0.831457
LOC441736	0.629423	15.1607	4.40409	1.33e-05	7.62e-05	2.33992
LOC442122	0.614522	15.1805	4.30366	2.06e-05	0.000113602	1.92221
LOC497257	0.500188	15.0311	4.1258	4.4e-05	0.000224292	1.20427
LOC642980	0.512844	15.1743	3.96972	8.37e-05	0.000399949	0.59742
LOC643072	1.0134	14.9437	11.3041	2.93e-26	3.54e-24	48.8521
LOC643327	0.576327	15.2217	3.93155	9.77e-05	0.000458276	0.452316
LOC643454	0.56217	15.0003	8.58469	1.49e-16	4.96e-15	26.854
LOC643551	0.514512	14.9677	4.26253	2.46e-05	0.000133193	1.75372
LOC643770	0.682543	14.9664	8.68537	6.98e-17	2.44e-15	27.596
LOC643988	0.603608	14.8234	8.87137	1.7e-17	6.42e-16	28.983
LOC646214	0.561531	15.0353	5.24366	2.42e-07	1.94e-06	6.17213
LOC646808	0.524998	15.0581	7.17004	3.09e-12	5.46e-11	17.1162
LOC649201	0.57485	15.2375	3.82597	0.000148612	0.000662035	0.057801
LOC727803	0.632319	15.0846	6.2396	1.01e-09	1.19e-08	11.4732
LOC728052	0.891485	14.863	5.35048	1.4e-07	1.17e-06	6.70234
LOC728054	0.628146	15.0292	4.42682	1.2e-05	6.94e-05	2.43572
LOC728093	0.53959	14.8474	3.94745	9.16e-05	0.00043333	0.512593
LOC729164	0.547436	15.0363	3.87326	0.000123281	0.000562792	0.233252
LOC729454	0.60622	15.1289	3.72553	0.000219618	0.000932019	-0.308148
LOC729887	0.556494	14.914	8.53008	2.23e-16	7.26e-15	26.454
LOC729995	0.668167	15.2022	5.10787	4.82e-07	3.63e-06	5.5118
LOC730020	0.632951	14.8653	5.65191	2.82e-08	2.64e-07	8.24893
LOC80054	0.954226	14.9086	11.9648	7.6e-29	1.27e-26	54.728
LONRF1	0.578399	15.1338	5.17578	3.42e-07	2.65e-06	5.84015
LPAR1	0.897616	14.847	9.42695	2.22e-19	1.1e-17	33.2467
LPCAT3	0.600749	14.9556	11.5983	2.12e-27	2.96e-25	51.4462
LPL	1.21247	14.9416	6.42301	3.39e-10	4.31e-09	12.5345
LPP.AS2	0.596137	14.9941	6.75751	4.35e-11	6.35e-10	14.5354
LRFN4	0.532595	14.916	9.18995	1.44e-18	6.37e-17	31.4063
LRG1	0.724171	14.7815	5.2169	2.78e-07	2.2e-06	6.0408
LRP1	0.717789	14.8034	11.7442	5.67e-28	8.61e-26	52.746
LRP3	0.535602	15.0178	6.4929	2.22e-10	2.91e-09	12.9456
LRP8	0.550368	14.9192	7.17565	2.98e-12	5.27e-11	17.1522
LRRC24	0.57319	14.9803	6.47758	2.44e-10	3.17e-09	12.8552
LRRC25	0.696314	14.8707	11.6684	1.12e-27	1.65e-25	52.0701
LRRC4	0.646843	14.8838	5.27896	2.02e-07	1.64e-06	6.34631
LSM1	0.756594	15.119	9.36728	3.57e-19	1.7e-17	32.7804
LSM12	0.522366	14.8778	8.30571	1.17e-15	3.45e-14	24.8304
LSM6	0.623298	14.8928	10.3655	1e-22	7.7e-21	40.833
LSMD1	0.502954	14.9369	8.68192	7.16e-17	2.5e-15	27.5705
LST1	0.661753	15.0453	7.71206	7.99e-14	1.82e-12	20.6899
LTA4H	0.697773	14.8514	11.3453	2.03e-26	2.53e-24	49.2135
LTBR	0.56521	14.7716	6.25713	9.12e-10	1.08e-08	11.5735
LY6K	0.630108	15.0964	4.76234	2.58e-06	1.7e-05	3.90151
LY86	1.11183	14.8753	12.9674	6.59e-33	1.94e-30	63.9612
LY96	0.662934	14.8508	10.8459	1.64e-24	1.57e-22	44.8867
LYST	0.561127	15.0224	6.36651	4.76e-10	5.94e-09	12.2048
MAF	0.563279	14.9082	6.00481	3.94e-09	4.23e-08	10.1525
MAFA	1.0404	15.819	4.94039	1.1e-06	7.8e-06	4.71867
MAFB	1.30152	14.7804	15.7475	7.65e-45	1.53e-41	91.1138
MAN2A1	0.606363	15.0956	5.98768	4.35e-09	4.63e-08	10.0578
MANF	0.643066	15.1896	6.01676	3.68e-09	3.96e-08	10.2187
MAOA	1.04282	15.2676	4.56529	6.44e-06	3.93e-05	3.02883
MAP2K2	0.500362	15.0561	6.65776	8.09e-11	1.13e-09	13.93
MAP3K1	0.63948	15.0829	8.65249	8.94e-17	3.07e-15	27.353
MAP3K11	0.728831	14.9761	9.7754	1.34e-20	7.86e-19	36.009
MAP3K3	0.629844	14.9414	9.83651	8.15e-21	4.94e-19	36.5002
MAP3K6	0.726988	14.9413	12.6024	2.07e-31	4.84e-29	60.5588
MAPK8IP1	0.616784	14.5984	3.24651	0.00125532	0.00394141	-1.92678
MAPKAPK3	0.64703	14.8357	12.3711	1.79e-30	3.74e-28	58.4263
MARCKS	0.691526	15.0516	6.87093	2.13e-11	3.27e-10	15.2327
MARCO	1.7574	14.7562	14.5538	1.29e-39	1.06e-36	79.2212
MARVELD1	1.23755	15.0352	12.7448	5.42e-32	1.39e-29	61.8804
MAS1L	0.822283	15.5121	5.00756	7.92e-07	5.76e-06	5.03394
MAST1	0.720404	14.9861	7.32242	1.13e-12	2.16e-11	18.1003
MAT1A	0.542655	15.16	4.19807	3.24e-05	0.000170766	1.49261
MBD3	0.556364	15.0069	7.11342	4.47e-12	7.67e-11	16.7548
MCCC1	0.617253	15.0987	6.77857	3.81e-11	5.61e-10	14.6642
MDFI	1.86801	15.2748	7.1983	2.56e-12	4.61e-11	17.2975
ME1	0.959063	14.9023	9.62028	4.72e-20	2.57e-18	34.7712
MED13L	0.727457	15.1864	7.52349	2.91e-13	6.1e-12	19.4236
MED4	0.744716	15.2183	7.43939	5.15e-13	1.04e-11	18.8667
MED7	0.506763	14.9665	6.99155	9.84e-12	1.61e-10	15.9845
MEF2A	0.581632	15.0047	6.2883	7.59e-10	9.12e-09	11.7525
MEF2C	0.618642	14.831	7.90963	2.01e-14	5e-13	22.0423
MEG8	0.52305	15.2203	4.1874	3.39e-05	0.000177794	1.44978
MERTK	0.647234	14.9766	5.10253	4.95e-07	3.72e-06	5.48616
MESDC1	0.579841	14.9018	8.84938	2.01e-17	7.56e-16	28.818
MESDC2	0.612943	14.9095	6.04012	3.22e-09	3.5e-08	10.3483
MESP2	0.58699	15.0457	5.09996	5.01e-07	3.77e-06	5.47382
METRNL	0.965285	15.0621	11.8268	2.68e-28	4.23e-26	53.4858
METTL12	0.522864	14.8469	8.89951	1.37e-17	5.25e-16	29.1947
METTL7A	0.89923	14.9391	11.3092	2.8e-26	3.39e-24	48.897
METTL7B	1.36221	14.6486	7.236	2e-12	3.66e-11	17.5402
MFAP1	0.533301	14.9177	7.62704	1.44e-13	3.15e-12	20.116
MFAP4	1.03236	14.8329	6.97514	1.09e-11	1.77e-10	15.8816
MFI2	0.574774	14.9608	5.9056	6.92e-09	7.14e-08	9.60734
MFSD2A	0.878519	14.8742	10.8446	1.66e-24	1.59e-22	44.8754
MFSD7	0.820127	14.9959	9.79541	1.14e-20	6.77e-19	36.1696
MGAT2	0.70465	15.0176	6.88523	1.94e-11	3.01e-10	15.3212
MGC2752	0.528961	14.9073	12.1159	1.9e-29	3.45e-27	56.096
MGC34796	0.524841	15.0718	3.67283	0.000268641	0.00110597	-0.496523
MGST1	0.870953	14.8106	8.78256	3.35e-17	1.23e-15	28.3182
MGST2	0.805292	14.8627	14.9586	2.25e-41	2.41e-38	83.2198
MICALCL	0.827821	14.9527	7.85806	2.89e-14	7.06e-13	21.6867
MICALL2	0.683748	14.9465	7.61916	1.52e-13	3.32e-12	20.0631
MID1IP1	0.58822	14.9459	7.76102	5.69e-14	1.33e-12	21.0226
MIDN	0.529658	14.9488	5.65891	2.71e-08	2.55e-07	8.28573
MIER2	0.836866	14.9352	12.1634	1.23e-29	2.28e-27	56.5277
MIIP	0.510485	14.9616	7.50863	3.22e-13	6.71e-12	19.3249
MITF	0.53015	14.897	7.38361	7.49e-13	1.47e-11	18.5001
MKI67IP	0.524769	14.929	5.09413	5.16e-07	3.87e-06	5.44584
MLN	0.500642	15.3104	3.72425	0.00022071	0.000935784	-0.312786
MLXIPL	1.25066	14.8057	8.54732	1.96e-16	6.42e-15	26.5801
MMP1	0.677095	14.8998	3.55413	0.000419231	0.00160873	-0.911521
MMP14	0.756288	14.8661	7.9285	1.76e-14	4.42e-13	22.1728
MMP17	0.586837	15.1753	5.95938	5.11e-09	5.39e-08	9.90192
MMP9	0.966896	14.7717	4.256	2.53e-05	0.000136617	1.7271
MNDA	0.919577	15.1419	9.41741	2.4e-19	1.18e-17	33.172
MOCOS	0.507361	15.1533	4.53559	7.37e-06	4.45e-05	2.90019
MOGAT1	0.614744	14.7728	4.18822	3.38e-05	0.000177295	1.45306
MOGAT3	0.564507	15.2742	3.57192	0.000392478	0.00152352	-0.850132
MORF4L1	0.792376	15.094	9.04817	4.36e-18	1.79e-16	30.3206
MORN2	1.03523	14.8855	11.8378	2.42e-28	3.86e-26	53.5847
MPEG1	0.794986	14.7884	9.8876	5.36e-21	3.34e-19	36.9123
MPND	0.543329	14.7714	7.84544	3.15e-14	7.66e-13	21.6
MPP3	1.39828	14.8629	13.9781	3.8e-37	2.14e-34	73.6021
MPP7	0.585196	15.098	5.34277	1.46e-07	1.22e-06	6.66375
MPST	0.709911	15.0385	9.98749	2.36e-21	1.52e-19	37.7221
MPZL2	0.777833	14.9814	7.67563	1.03e-13	2.31e-12	20.4434
MRAS	0.746665	14.7298	5.73783	1.76e-08	1.7e-07	8.70325
MRC1	0.851736	15.0057	5.60517	3.63e-08	3.34e-07	8.00425
MRPL13	0.589012	14.9546	8.55042	1.92e-16	6.3e-15	26.6028
MRPL15	0.588408	14.8863	8.73938	4.64e-17	1.68e-15	27.9966
MRPL16	0.598938	14.9701	9.08016	3.4e-18	1.42e-16	30.5645
MRPL23	0.73204	14.8669	11.7186	7.14e-28	1.08e-25	52.5176
MRPL27	0.542117	14.8768	9.73409	1.88e-20	1.08e-18	35.6781
MRPL28	0.57409	14.9523	10.9335	7.64e-25	7.64e-23	45.6372
MRPL41	0.507785	14.9847	8.04364	7.76e-15	2.05e-13	22.9742
MRPL42	0.539162	14.9616	5.7081	2.07e-08	1.98e-07	8.54534
MRPL44	0.740824	15.014	11.3456	2.03e-26	2.53e-24	49.2154
MRPL47	0.63476	14.972	9.8392	7.97e-21	4.84e-19	36.5218
MRPL52	0.578148	14.961	9.19482	1.39e-18	6.15e-17	31.4438
MRPL53	0.641081	14.9084	11.365	1.71e-26	2.18e-24	49.3864
MRPS14	0.507887	14.857	8.40322	5.71e-16	1.76e-14	25.5321
MRPS24	0.591756	14.8939	10.2485	2.68e-22	1.99e-20	39.8621
MRPS28	0.592967	14.8921	8.41442	5.26e-16	1.63e-14	25.6131
MRPS35	0.596729	14.8518	9.36111	3.75e-19	1.78e-17	32.7323
MRPS6	0.531102	14.9021	7.12063	4.26e-12	7.35e-11	16.8007
MRPS9	0.529529	14.9804	6.49135	2.25e-10	2.94e-09	12.9365
MRVI1	0.577453	14.8777	5.18485	3.27e-07	2.55e-06	5.88426
MS4A4A	1.0622	14.764	8.93346	1.06e-17	4.13e-16	29.4507
MS4A5	0.557372	15.2824	4.62144	4.98e-06	3.1e-05	3.2741
MS4A6A	0.672282	14.8728	9.31397	5.45e-19	2.53e-17	32.3654
MS4A7	0.927991	14.8675	8.86439	1.79e-17	6.76e-16	28.9307
MSLN	0.525757	15.3519	3.51904	0.000477055	0.00178883	-1.03171
MSR1	0.644326	14.9661	6.32923	5.95e-10	7.3e-09	11.9887
MSRA	0.708155	14.9432	11.5253	4.08e-27	5.52e-25	50.7988
MST152	0.623182	15.2032	3.77571	0.000180886	0.000787868	-0.126478
MT1F	0.558174	14.8725	7.87749	2.52e-14	6.21e-13	21.8205
MT1G	0.665915	14.9665	4.31785	1.94e-05	0.000107661	1.98072
MT1M	0.594761	15.0386	4.31433	1.97e-05	0.000109036	1.96619
MTHFD2	0.675015	14.9087	7.78102	4.95e-14	1.17e-12	21.1589
MTHFS	0.554155	14.9192	10.837	1.77e-24	1.69e-22	44.8105
MTMR11	0.692837	14.8088	8.58073	1.53e-16	5.09e-15	26.8249
MTMR12	0.500424	15.0535	4.93191	1.15e-06	8.09e-06	4.67917
MVK	0.609383	15.0456	9.10071	2.9e-18	1.22e-16	30.7216
MYCL1	0.9084	15.0219	8.57439	1.61e-16	5.32e-15	26.7784
MYL6	0.50943	14.8763	8.35863	7.93e-16	2.39e-14	25.2105
MYL6B	0.663388	14.9216	9.96979	2.73e-21	1.74e-19	37.5782
MYO1A	0.836049	15.026	9.51442	1.11e-19	5.71e-18	33.9339
MYO1E	0.53435	14.9023	6.81559	3.02e-11	4.51e-10	14.8913
MYO5B	0.519344	15.2436	4.04366	6.19e-05	0.000304515	0.882187
MYO7A	1.14519	14.8497	12.6498	1.33e-31	3.25e-29	60.9975
NAB2	0.566633	14.8976	6.4381	3.1e-10	3.96e-09	12.623
NACA	0.555335	14.85	8.19558	2.6e-15	7.33e-14	24.0449
NACA2	0.529795	14.8192	7.77012	5.34e-14	1.25e-12	21.0846
NACC1	0.555557	15.0048	10.2248	3.27e-22	2.39e-20	39.6666
NACC2	0.816176	14.8749	13.1935	7.63e-34	2.63e-31	66.0911
NAGA	0.703824	14.7937	9.85842	6.81e-21	4.19e-19	36.6768
NAGK	0.606306	14.8869	6.90869	1.67e-11	2.62e-10	15.4669
NAGPA	0.92332	15.0013	12.5161	4.64e-31	1.03e-28	59.761
NAGS	0.755798	14.9548	11.3425	2.08e-26	2.58e-24	49.189
NAIF1	0.798195	15.3158	8.15351	3.53e-15	9.81e-14	23.747
NANS	0.504021	14.9377	10.0219	1.77e-21	1.17e-19	38.0024
NAPRT1	0.632546	15.0045	7.73322	6.9e-14	1.59e-12	20.8335
NAPSA	0.91221	14.8702	7.30556	1.26e-12	2.39e-11	17.9907
NAV2.AS4	0.867214	15.3821	4.81124	2.05e-06	1.38e-05	4.12326
NBPF22P	0.541306	15.2651	4.16178	3.78e-05	0.000195963	1.34726
NCAN	0.677708	15.0151	5.22357	2.69e-07	2.13e-06	6.07349
NCBP2	0.58416	14.8155	6.56261	1.45e-10	1.96e-09	13.3594
NCEH1	0.951768	14.8686	12.0905	2.4e-29	4.3e-27	55.8653
NCF2	0.960647	15.2338	8.69914	6.29e-17	2.23e-15	27.698
NCLN	0.513127	14.9794	6.69528	6.41e-11	9.09e-10	14.1569
NCOR2	0.845153	14.9419	16.0329	4.13e-46	9.46e-43	93.9989
NCSTN	0.651791	15.0141	10.9644	5.84e-25	5.96e-23	45.9028
NDST1	0.693824	14.9171	9.62187	4.66e-20	2.54e-18	34.7837
NDST2	0.642195	14.9289	11.0526	2.7e-25	2.87e-23	46.664
NDUFA13	0.574831	14.899	9.49576	1.28e-19	6.57e-18	33.7869
NDUFA8	0.718547	14.9622	10.5288	2.5e-23	2.04e-21	42.1979
NDUFAF1	0.552201	14.9866	8.72514	5.17e-17	1.85e-15	27.8908
NDUFAF3	0.507467	14.8918	7.28833	1.41e-12	2.67e-11	17.8787
NDUFB10	0.51373	14.8477	10.4098	6.88e-23	5.38e-21	41.2022
NDUFB2	0.515827	14.8356	9.15664	1.87e-18	8.07e-17	31.1501
NDUFB9	0.633616	14.9077	13.4339	7.57e-35	2.96e-32	68.373
NDUFC1	0.554396	14.9169	9.09962	2.92e-18	1.23e-16	30.7132
NDUFC2	0.567664	14.9925	8.52552	2.31e-16	7.49e-15	26.4207
NDUFS5	0.533655	14.9694	11.1624	1.03e-25	1.15e-23	47.6158
NDUFS6	0.528514	14.8388	8.55621	1.84e-16	6.05e-15	26.6452
NECAP2	0.660709	14.9478	10.7315	4.4e-24	4.02e-22	43.9114
NEDD8	0.539915	14.9421	12.0933	2.34e-29	4.22e-27	55.8905
NETO2	0.551412	14.8937	6.04136	3.2e-09	3.48e-08	10.3553
NEURL	0.836581	14.9214	6.62523	9.9e-11	1.36e-09	13.7342
NFAM1	0.617421	14.9096	7.42676	5.61e-13	1.12e-11	18.7836
NFATC1	0.524328	15.0521	7.18276	2.84e-12	5.05e-11	17.1978
NFE2	0.655136	14.9131	6.58501	1.27e-10	1.72e-09	13.4931
NFE2L1	0.528727	14.958	10.1734	5.03e-22	3.58e-20	39.243
NFKB1	0.504764	15.1085	6.83805	2.62e-11	3.97e-10	15.0296
NFKBIE	0.70529	14.8716	11.4815	6.03e-27	8e-25	50.412
NFKBIZ	0.722047	15.0504	5.33843	1.49e-07	1.24e-06	6.64207
NHLRC1	0.528727	14.957	4.89567	1.37e-06	9.47e-06	4.51089
NHSL1	0.600881	14.9962	5.5084	6.09e-08	5.43e-07	7.50339
NID1	1.01769	15.0332	8.0227	9.01e-15	2.36e-13	22.8278
NINJ1	0.685938	14.8727	13.4384	7.25e-35	2.9e-32	68.4163
NIPA2	0.550687	14.9961	8.9876	6.96e-18	2.79e-16	29.8603
NIPSNAP3A	0.857586	14.8638	10.5508	2.08e-23	1.71e-21	42.3831
NKAPL	0.581457	15.2214	5.34825	1.41e-07	1.18e-06	6.69115
NKX6.3	0.623575	15.0608	6.07934	2.57e-09	2.83e-08	10.5671
NLGN3	0.709598	15.0388	4.55145	6.86e-06	4.17e-05	2.96882
NLN	1.03732	14.8727	10.8843	1.17e-24	1.14e-22	45.2153
NLRP3	1.3481	14.8449	12.2165	7.52e-30	1.43e-27	57.0115
NME3	0.555624	15.0228	8.30587	1.17e-15	3.45e-14	24.8315
NMI	0.642204	15.2139	6.92531	1.5e-11	2.38e-10	15.5704
NMNAT2	0.94688	14.9871	7.51551	3.08e-13	6.43e-12	19.3706
NMT1	0.523548	15.107	7.09383	5.08e-12	8.63e-11	16.6302
NOBOX	0.526941	15.2865	4.27379	2.35e-05	0.000127489	1.7997
NOL3	0.660095	14.9354	7.94998	1.51e-14	3.84e-13	22.3216
NOP10	0.765667	14.9533	13.767	2.99e-36	1.43e-33	71.564
NOTCH3	1.07883	14.8589	8.72456	5.19e-17	1.86e-15	27.8865
NOTCH4	0.753256	14.8536	11.0254	3.43e-25	3.58e-23	46.4287
NOXA1	0.539698	14.9721	5.62918	3.19e-08	2.95e-07	8.12974
NPC2	1.07223	14.8604	17.4422	1.88e-52	1.01e-48	108.427
NPY	0.628045	15.2376	4.72745	3.04e-06	1.98e-05	3.74457
NPY5R	0.544024	15.1431	3.41505	0.000695333	0.00244579	-1.38133
NPY6R	0.611855	15.296	4.2144	3.03e-05	0.000160271	1.55844
NRG1	0.959692	14.7357	6.47442	2.49e-10	3.23e-09	12.8366
NRIP1	0.594272	15.0296	7.58065	1.97e-13	4.25e-12	19.8049
NRP1	0.544497	14.9431	5.15572	3.79e-07	2.91e-06	5.74277
NSDHL	0.679134	14.8504	11.8385	2.41e-28	3.86e-26	53.5909
NT5DC4	0.602256	14.8817	4.3756	1.51e-05	8.55e-05	2.22055
NTSR1	0.678282	14.812	4.03866	6.32e-05	0.000310033	0.862788
NUDCD1	0.508802	14.8496	5.56413	4.52e-08	4.1e-07	7.79092
NUDCD2	0.512928	14.836	5.2798	2.01e-07	1.64e-06	6.35046
NUDT13	1.16099	15.4218	6.45923	2.73e-10	3.52e-09	12.7471
NUDT16P1	0.548413	14.9887	9.52053	1.05e-19	5.46e-18	33.982
NUDT18	0.552932	14.8504	9.28499	6.85e-19	3.13e-17	32.1405
NUDT3	0.539613	14.907	8.69476	6.5e-17	2.29e-15	27.6656
NUDT7	0.657365	14.7886	6.44362	3e-10	3.84e-09	12.6553
NUMB	0.571406	14.9552	6.33697	5.68e-10	7e-09	12.0335
OAF	0.697984	14.7449	7.27859	1.51e-12	2.83e-11	17.8156
OCRL	0.812837	15.0316	9.40905	2.56e-19	1.25e-17	33.1066
ODAM	0.542717	14.9794	4.1449	4.06e-05	0.000208882	1.28003
ODF3B	0.505898	15.0415	5.12404	4.44e-07	3.37e-06	5.58966
OGFR	0.531765	14.9877	10.1849	4.57e-22	3.26e-20	39.3378
OGFRL1	0.511767	14.9093	7.20067	2.52e-12	4.54e-11	17.3128
OLFML2A	0.505053	14.9848	5.39516	1.11e-07	9.48e-07	6.92692
OLFML2B	0.885615	14.8943	9.23361	1.03e-18	4.6e-17	31.7429
OLIG3	0.579858	15.189	4.99605	8.38e-07	6.07e-06	4.97963
OPLAH	0.536897	14.8298	3.28194	0.00111099	0.00357752	-1.8143
OR10A4	0.546534	15.3196	3.67468	0.000266755	0.00109905	-0.48994
OR10C1	0.640877	15.2194	3.92295	0.00010109	0.000472997	0.419821
OR10H4	0.530703	15.272	3.69383	0.000247991	0.00103477	-0.421778
OR1E1	0.510444	15.2873	3.91437	0.000104629	0.000487708	0.387454
OR1K1	0.532649	15.2501	3.36987	0.000816604	0.00278533	-1.53011
OR2A5	0.616923	15.1719	4.31595	1.95e-05	0.000108424	1.97286
OR2F2	0.516202	15.2488	4.12208	4.47e-05	0.00022724	1.18956
OR5H6	0.568733	15.0684	3.87752	0.000121212	0.000554528	0.249159
OR6C74	0.57091	15.2343	3.60678	0.000344637	0.00136489	-0.729011
OR6T1	0.612489	15.0302	4.38223	1.46e-05	8.33e-05	2.24826
OR7C2	0.614523	15.3518	4.80968	2.06e-06	1.39e-05	4.11617
OR8G2	0.616802	15.0569	4.36126	1.6e-05	9.04e-05	2.16071
OSBPL11	0.97506	15.2571	9.31198	5.53e-19	2.56e-17	32.3499
OSCAR	0.577756	15.0141	7.75934	5.75e-14	1.34e-12	21.0111
OSGEP	0.508933	15.0428	6.68346	6.9e-11	9.7e-10	14.0853
OVOS2	0.598273	15.0876	4.15083	3.96e-05	0.000204098	1.30361
OXGR1	1.02055	14.9901	8.61715	1.17e-16	3.95e-15	27.0925
P2RX4	0.977644	14.9399	17.1299	4.9e-51	2.25e-47	105.206
P2RX7	0.563207	14.7833	6.54891	1.58e-10	2.12e-09	13.2778
P2RY2	1.0862	14.9191	13.9405	5.5e-37	3.04e-34	73.238
P2RY4	0.594307	15.1331	3.54681	0.00043072	0.0016436	-0.936682
P4HA1	0.851441	15.202	9.348	4.16e-19	1.96e-17	32.6301
PABPC1L2B	0.551672	15.1552	3.55107	0.000423992	0.00162345	-0.92203
PAEP	0.619823	15.3136	4.44042	1.13e-05	6.58e-05	2.49323
PAIP2	0.584521	14.9928	5.29237	1.89e-07	1.54e-06	6.41273
PAK1IP1	0.532961	14.8888	10.1569	5.77e-22	4.08e-20	39.1069
PAK2	0.873459	15.16	8.11341	4.71e-15	1.28e-13	23.4641
PANX1	0.551453	14.8722	7.4184	5.93e-13	1.18e-11	18.7285
PAPSS1	0.584211	14.9078	7.4123	6.18e-13	1.23e-11	18.6884
PAPSS2	0.520237	14.8026	5.39296	1.12e-07	9.57e-07	6.91578
PAQR4	0.739191	14.9275	8.07435	6.23e-15	1.68e-13	23.1894
PARK7	0.683969	15.0196	9.87064	6.16e-21	3.82e-19	36.7754
PC	0.511078	14.9923	8.13458	4.04e-15	1.12e-13	23.6133
PCA3	0.844209	15.2898	5.75399	1.61e-08	1.56e-07	8.78935
PCDHA13	0.865431	15.4666	5.01642	7.58e-07	5.53e-06	5.07581
PCDHA7	0.585208	15.2082	4.23116	2.82e-05	0.000150098	1.6262
PCOLCE2	0.762837	14.9013	2.79656	0.00538562	0.0119685	-3.25332
PCTP	0.897223	14.9918	11.823	2.77e-28	4.33e-26	53.452
PDCD11	0.578954	15.0606	6.06185	2.84e-09	3.12e-08	10.4694
PDE12	0.535882	14.9594	6.72038	5.48e-11	7.86e-10	14.3092
PDE2A	0.565106	14.9802	4.59588	5.6e-06	3.45e-05	3.16213
PDE6G	0.793372	14.945	10.6448	9.28e-24	8.16e-22	43.1762
PDE7B	0.64705	15.0664	5.14148	4.07e-07	3.11e-06	5.6738
PDE8A	0.655475	14.9349	7.94889	1.52e-14	3.87e-13	22.3141
PDIA4	0.507262	15.0064	4.78516	2.32e-06	1.54e-05	4.00474
PDK4	1.50005	14.8809	9.64218	3.96e-20	2.17e-18	34.9451
PDP1	0.697236	15.0063	9.08615	3.25e-18	1.36e-16	30.6103
PELI3	1.19311	15.0282	14.4584	3.33e-39	2.48e-36	78.2839
PEPD	0.616866	14.8053	9.04995	4.3e-18	1.77e-16	30.3342
PER1	0.552714	14.9746	4.9745	9.32e-07	6.68e-06	4.87829
PEX14	0.632043	14.875	9.76338	1.48e-20	8.65e-19	35.9126
PFDN1	0.537482	14.8366	9.10638	2.77e-18	1.18e-16	30.7649
PFDN2	0.748126	14.9907	8.81713	2.57e-17	9.49e-16	28.5765
PFN1	0.592419	14.9308	7.96602	1.35e-14	3.45e-13	22.433
PGA3	0.852826	14.9711	7.10633	4.68e-12	7.99e-11	16.7096
PGAM4	0.578505	14.8347	8.93748	1.02e-17	4.01e-16	29.481
PGK1	0.687507	14.8441	11.0579	2.58e-25	2.74e-23	46.7098
PGLS	0.668098	14.9333	13.1002	1.86e-33	6.09e-31	65.2102
PHLDA2	0.784643	14.9484	5.79371	1.29e-08	1.28e-07	9.00191
PHPT1	0.73871	15.0231	10.1876	4.46e-22	3.2e-20	39.3599
PHRF1	0.597066	15.1391	9.00739	5.98e-18	2.4e-16	30.0104
PHYHIP	0.580619	15.307	3.88736	0.000116556	0.000535906	0.285961
PICK1	0.571484	15.0423	7.36627	8.41e-13	1.65e-11	18.3865
PID1	0.803464	14.7265	5.38508	1.17e-07	9.93e-07	6.8761
PIEZO1	0.527307	14.9804	7.28087	1.49e-12	2.79e-11	17.8304
PIGM	0.606061	14.8972	7.57513	2.05e-13	4.4e-12	19.768
PIGX	0.679629	15.0864	8.13994	3.89e-15	1.08e-13	23.6511
PIGZ	0.657414	14.94	8.78741	3.22e-17	1.18e-15	28.3544
PIH1D1	0.596233	14.9827	7.82577	3.62e-14	8.69e-13	21.4651
PIK3C3	0.705761	15.2065	9.16754	1.72e-18	7.47e-17	31.2339
PIM3	0.732867	15.0883	7.12057	4.27e-12	7.35e-11	16.8003
PIR	0.511729	14.7773	3.74639	0.000202653	0.000870383	-0.2329
PITPNA	0.612721	15.0562	7.95363	1.47e-14	3.75e-13	22.3469
PKD2L1	0.919181	14.9534	9.75795	1.55e-20	9.01e-19	35.8691
PKP2	0.558036	14.9059	4.48615	9.21e-06	5.45e-05	2.6878
PLA2G12B	0.600785	15.2974	4.38085	1.47e-05	8.38e-05	2.24251
PLA2G15	0.72888	14.8378	14.5182	1.84e-39	1.4e-36	78.8716
PLA2G16	0.649834	14.8936	6.14905	1.72e-09	1.94e-08	10.9588
PLA2G2F	0.503969	15.0564	3.57406	0.000389377	0.00151349	-0.842744
PLA2G4A	0.999365	14.9022	11.7065	7.97e-28	1.19e-25	52.4094
PLA2G7	1.43849	14.7232	8.50699	2.65e-16	8.53e-15	26.2855
PLAUR	0.601662	14.7265	7.04402	7.02e-12	1.17e-10	16.3148
PLBD1	1.00247	14.7893	13.7584	3.26e-36	1.54e-33	71.4807
PLBD2	0.740756	14.9105	9.31751	5.3e-19	2.47e-17	32.393
PLD2	0.662017	14.9587	9.43324	2.11e-19	1.05e-17	33.296
PLDN	0.599512	15.0231	8.33262	9.6e-16	2.88e-14	25.0234
PLEKHO1	0.674244	14.9236	10.6981	5.87e-24	5.32e-22	43.6274
PLEKHO2	0.608809	14.8907	11.3506	1.94e-26	2.45e-24	49.2596
PLIN3	0.921373	14.9345	12.144	1.47e-29	2.69e-27	56.3514
PLIN4	0.641985	14.6719	3.33831	0.000912709	0.00305178	-1.63294
PLK2	0.72552	15.0102	4.69177	3.6e-06	2.31e-05	3.58514
PLOD2	0.528616	14.7928	3.02381	0.00263846	0.00700656	-2.60705
PLSCR1	0.917259	15.0094	8.10021	5.17e-15	1.4e-13	23.3711
PLXNB2	0.734703	14.7663	8.68433	7.03e-17	2.46e-15	27.5883
PLXND1	1.21464	14.9222	16.101	2.05e-46	5.49e-43	94.6893
PMFBP1	0.810357	15.212	6.57985	1.31e-10	1.77e-09	13.4622
PMVK	0.618862	14.9079	10.2428	2.81e-22	2.07e-20	39.8153
PNKD	0.573146	14.9048	13.4447	6.82e-35	2.77e-32	68.4758
PNP	0.600498	14.9153	9.25412	8.73e-19	3.94e-17	31.9014
PNPO	0.543203	14.8788	8.3578	7.98e-16	2.4e-14	25.2045
PODNL1	0.595544	14.9336	6.16491	1.57e-09	1.79e-08	11.0484
POLD1	0.71327	15.3002	7.63534	1.36e-13	2.99e-12	20.1718
POLD3	0.949972	15.24	9.8135	9.83e-21	5.91e-19	36.315
POLD4	0.530179	15.0116	9.94685	3.29e-21	2.09e-19	37.392
POLE4	0.744986	14.8756	11.1522	1.12e-25	1.25e-23	47.5271
POLR2J2	0.56198	15.6267	2.21562	0.0272158	0.0432039	-4.68266
POM121L10P	0.533783	15.1641	4.51764	8e-06	4.8e-05	2.82285
POMC	0.526624	14.8464	5.77349	1.45e-08	1.42e-07	8.89353
POP7	0.545702	14.8775	10.2088	3.74e-22	2.73e-20	39.5347
PPAP2B	0.743813	14.8729	6.93705	1.4e-11	2.22e-10	15.6435
PPAPDC3	0.678149	14.8489	9.14405	2.07e-18	8.87e-17	31.0536
PPARG	1.37492	14.7069	9.71264	2.24e-20	1.27e-18	35.5066
PPARGC1A	0.573001	15.1133	4.56805	6.36e-06	3.89e-05	3.04084
PPIF	0.726807	15.0145	9.80672	1.04e-20	6.23e-19	36.2605
PPIP5K2	0.685792	15.2367	7.6736	1.04e-13	2.33e-12	20.4297
PPP1R10	0.527772	15.0999	6.83381	2.69e-11	4.07e-10	15.0035
PPP1R16A	0.506275	14.9647	8.36168	7.76e-16	2.34e-14	25.2324
PPP1R17	0.717611	14.9427	4.36162	1.6e-05	9.03e-05	2.16222
PPP1R26	0.522478	14.9091	8.88652	1.51e-17	5.76e-16	29.097
PPP1R3D	0.506344	14.9576	6.31164	6.61e-10	8.03e-09	11.887
PPP1R3G	0.554467	14.9076	5.17578	3.42e-07	2.65e-06	5.84011
PPP2CB	0.512558	14.8825	5.62256	3.3e-08	3.06e-07	8.09508
PPP6R1	0.589977	15.1715	3.41314	0.000700113	0.00245721	-1.38767
PPT1	0.568169	14.8361	7.98522	1.18e-14	3.03e-13	22.5665
PRADC1	0.722302	15.0141	8.03968	7.98e-15	2.11e-13	22.9465
PRAM1	0.927199	15.1559	8.97647	7.59e-18	3.03e-16	29.776
PRAMEF12	0.657516	15.241	3.56159	0.000407812	0.00157238	-0.885817
PRAP1	0.506469	15.2675	4.16305	3.76e-05	0.000195201	1.35232
PRCD	0.616482	15.1905	4.22972	2.83e-05	0.000150874	1.62038
PRCP	0.774952	14.8687	13.2532	4.31e-34	1.5e-31	66.6558
PRDX1	0.74239	14.9223	12.6014	2.09e-31	4.85e-29	60.5494
PRKCDBP	1.62997	14.7857	12.6287	1.62e-31	3.87e-29	60.8025
PRKCG	1.0776	15.2772	5.67003	2.55e-08	2.41e-07	8.34422
PRKCI	0.757342	15.2573	8.01005	9.86e-15	2.58e-13	22.7395
PRL	0.938182	14.7929	5.67816	2.44e-08	2.31e-07	8.38712
PRM1	0.667001	15.3551	4.38219	1.46e-05	8.33e-05	2.24808
PRNP	0.574038	14.7579	6.32798	6e-10	7.35e-09	11.9814
PROK2	0.792705	14.7471	4.88873	1.41e-06	9.77e-06	4.47879
PROM2	0.500437	15.1778	4.62661	4.86e-06	3.04e-05	3.29681
PRPF19	0.733116	15.0299	9.52472	1.02e-19	5.28e-18	34.0151
PRR25	0.647172	15.3056	4.08721	5.17e-05	0.000259129	1.05222
PRRG1	0.750774	14.9968	7.71274	7.95e-14	1.82e-12	20.6945
PRSS38	0.562623	15.0524	3.69576	0.00024617	0.00102744	-0.41489
PSEN2	0.540498	14.8469	8.01492	9.52e-15	2.49e-13	22.7735
PSKH2	0.510018	15.2439	4.19568	3.28e-05	0.000172389	1.48303
PSMA6	0.60262	14.9008	11.1837	8.51e-26	9.62e-24	47.8014
PSMB1	0.52488	14.83	10.7619	3.39e-24	3.15e-22	44.1697
PSMB10	0.6268	14.9123	10.6977	5.89e-24	5.32e-22	43.6242
PSMB3	0.912974	15.1876	10.0489	1.42e-21	9.53e-20	38.2221
PSMB4	0.507931	14.9287	11.2553	4.52e-26	5.35e-24	48.4252
PSMB5	0.572524	14.8869	9.0758	3.52e-18	1.47e-16	30.5313
PSMB6	0.811572	14.9941	12.0042	5.3e-29	9e-27	55.0835
PSMD7	0.845353	15.087	11.0332	3.2e-25	3.35e-23	46.4965
PSRC1	0.604029	14.9351	8.23808	1.91e-15	5.48e-14	24.3471
PTDSS1	0.559562	14.8379	10.7558	3.57e-24	3.31e-22	44.118
PTGFR	0.882806	14.8942	7.09742	4.96e-12	8.44e-11	16.653
PTGFRN	1.28295	14.8768	10.631	1.04e-23	9.08e-22	43.0599
PTGR2	0.595545	14.8069	6.67207	7.41e-11	1.04e-09	14.0164
PTPMT1	0.512849	14.8411	9.31465	5.42e-19	2.52e-17	32.3707
PTPN5	0.606501	15.2364	4.19866	3.24e-05	0.000170448	1.495
PTPRE	0.636218	15.0473	5.26914	2.13e-07	1.72e-06	6.29774
PTPRO	1.14643	14.858	11.0435	2.92e-25	3.1e-23	46.5849
PTRH2	0.711608	14.9317	12.2437	5.85e-30	1.12e-27	57.2595
PTRHD1	0.69623	14.8162	11.1996	7.4e-26	8.51e-24	47.9396
PTX3	0.626532	14.9404	6.24155	1e-09	1.17e-08	11.4844
PTX4	0.513835	15.3047	3.99478	7.56e-05	0.000364856	0.693385
PVRL2	0.768425	14.8741	7.71982	7.57e-14	1.73e-12	20.7426
PVRL3.AS1	0.677648	15.182	4.99314	8.5e-07	6.15e-06	4.96593
PWWP2B	0.611734	14.9464	8.40849	5.5e-16	1.69e-14	25.5702
PYCARD	0.935298	14.9218	16.1589	1.13e-46	3.3e-43	95.2776
PYDC1	0.686285	14.7818	9.1369	2.19e-18	9.37e-17	30.9987
Q20ZE8	0.553142	15.2559	4.22797	2.86e-05	0.000151958	1.61328
Q39472	0.512958	15.2028	3.72958	0.00021623	0.000920319	-0.2936
Q49AT5	0.650856	15.19	4.3811	1.47e-05	8.37e-05	2.24352
Q73P46	0.50179	15.0657	3.75622	0.000195094	0.000841299	-0.197309
QARS	0.527666	14.9519	10.6066	1.29e-23	1.09e-21	42.8537
QPCT	0.861951	14.8607	9.90949	4.48e-21	2.82e-19	37.0893
QSER1	0.808654	15.0463	8.60104	1.32e-16	4.43e-15	26.974
QTRT1	0.531617	15.191	4.24649	2.64e-05	0.000141502	1.6884
RAB17	1.11158	15.1266	6.94133	1.36e-11	2.16e-10	15.6702
RAB31	0.695666	14.8666	10.8277	1.92e-24	1.82e-22	44.731
RAB34	0.713681	14.7444	8.03321	8.36e-15	2.2e-13	22.9012
RAB7A	0.537516	14.9192	9.6348	4.2e-20	2.3e-18	34.8865
RAB7B	0.934405	14.8461	7.62723	1.43e-13	3.15e-12	20.1173
RAB8A	0.581154	14.9916	9.8031	1.07e-20	6.41e-19	36.2314
RAB8B	0.61201	15.1556	6.95845	1.22e-11	1.96e-10	15.7771
RAD23A	0.517409	14.942	9.51757	1.08e-19	5.58e-18	33.9587
RALA	0.745421	14.8623	8.00857	9.96e-15	2.6e-13	22.7292
RALB	0.929219	15.1199	8.12792	4.24e-15	1.17e-13	23.5663
RANBP1	0.538048	15.2376	6.38301	4.32e-10	5.41e-09	12.3009
RAP2A	0.566439	14.9034	4.91706	1.23e-06	8.61e-06	4.61005
RAP2B	0.551572	14.9704	9.03965	4.66e-18	1.91e-16	30.2557
RARS	0.5322	14.9777	9.98035	2.5e-21	1.6e-19	37.6641
RASGEF1C	0.561824	15.1693	3.54928	0.000426812	0.00163152	-0.9282
RASSF4	0.645372	14.8495	10.1331	7.04e-22	4.93e-20	38.9119
RB1	0.560168	14.8809	6.15124	1.7e-09	1.92e-08	10.9712
RBBP8	0.625065	14.8883	7.33582	1.03e-12	1.99e-11	18.1876
RBM14.RBM4	0.757015	15.1205	10.1987	4.07e-22	2.95e-20	39.4509
RBM42	0.540171	14.9262	8.91228	1.24e-17	4.79e-16	29.2909
RBM45	0.612691	15.0777	8.43659	4.47e-16	1.4e-14	25.7736
RBM6	0.533373	15.0533	5.78646	1.35e-08	1.33e-07	8.96298
RBM7	0.59652	15.0257	6.40456	3.79e-10	4.78e-09	12.4266
RBP4	0.931745	14.8504	8.83471	2.25e-17	8.38e-16	28.7081
RBP7	1.02887	14.8467	9.74388	1.73e-20	1e-18	35.7564
RBPJ	0.528463	14.9091	6.71469	5.68e-11	8.12e-10	14.2746
RCAN1	0.765681	14.8279	10.1286	7.31e-22	5.08e-20	38.8746
RCOR1	0.589699	14.9364	8.05346	7.23e-15	1.93e-13	23.043
RDBP	0.502133	14.9202	9.22559	1.09e-18	4.87e-17	31.681
REEP1	0.815911	15.0936	5.47638	7.22e-08	6.35e-07	7.33929
REEP5	0.653557	14.9453	10.7469	3.85e-24	3.56e-22	44.0425
RELB	0.533069	14.974	7.63793	1.33e-13	2.94e-12	20.1892
RETN	1.22052	14.8491	7.05124	6.69e-12	1.12e-10	16.3604
RFK	0.840714	14.9465	8.37704	6.93e-16	2.11e-14	25.3431
RFX2	0.618621	14.8606	5.29879	1.83e-07	1.5e-06	6.44459
RG9MTD2	0.592244	15.0049	7.94753	1.54e-14	3.9e-13	22.3047
RGAG4	0.781216	14.8994	9.40432	2.66e-19	1.29e-17	33.0696
RGL1	1.57852	14.9591	12.9138	1.1e-32	3.06e-30	63.4588
RGMA	1.43797	15.0156	10.2524	2.6e-22	1.93e-20	39.8942
RGS19	0.522316	14.9131	6.73016	5.16e-11	7.44e-10	14.3687
RGS2	0.982982	14.9729	9.04024	4.64e-18	1.9e-16	30.2602
RHBG	0.540277	15.2264	4.34406	1.73e-05	9.7e-05	2.0892
RHOU	0.782871	14.9098	8.58582	1.47e-16	4.92e-15	26.8622
RHOV	0.585279	15.1482	4.43297	1.17e-05	6.77e-05	2.4617
RILP	0.854789	14.9699	9.48887	1.36e-19	6.93e-18	33.7328
RILPL2	0.896004	14.9589	13.3908	1.15e-34	4.43e-32	67.9629
RIN1	1.14544	14.9361	13.6699	7.7e-36	3.48e-33	70.6307
RIN2	1.07455	14.8051	14.5513	1.32e-39	1.06e-36	79.1971
RIOK3	0.682641	15.0772	7.19539	2.61e-12	4.69e-11	17.2788
RLN3	0.580709	15.1185	4.64597	4.45e-06	2.8e-05	3.38209
RMI1	0.561174	15.1017	7.10747	4.65e-12	7.94e-11	16.7169
RMST	0.578053	15.4276	3.73761	0.00020964	0.000897029	-0.264631
RNASE1	1.25327	14.8814	8.12877	4.21e-15	1.16e-13	23.5723
RNASE12	0.62146	15.3563	4.4338	1.16e-05	6.75e-05	2.46522
RNASE2	0.78322	14.7159	5.58556	4.03e-08	3.68e-07	7.90216
RNASE3	0.75187	14.7644	5.31282	1.7e-07	1.4e-06	6.51435
RNASE4	1.48291	15.0147	12.2436	5.85e-30	1.12e-27	57.2585
RNASEK	0.600091	14.8783	8.13761	3.95e-15	1.1e-13	23.6347
RNF130	0.79439	14.8567	13.1522	1.13e-33	3.82e-31	65.701
RNF141	0.514566	14.9339	7.71851	7.64e-14	1.75e-12	20.7336
RNF144B	0.562251	14.8091	6.6899	6.63e-11	9.38e-10	14.1243
RNF146	0.811428	15.096	7.85518	2.95e-14	7.18e-13	21.6669
RNF149	0.853361	15.0833	8.78636	3.25e-17	1.19e-15	28.3466
RNF181	0.733988	14.9099	14.0627	1.66e-37	1.04e-34	74.4223
RNF32	0.550125	15.2649	4.49588	8.82e-06	5.23e-05	2.72945
RNH1	0.888741	14.8828	10.5042	3.09e-23	2.49e-21	41.9915
RNPEP	0.747	14.9736	11.8569	2.04e-28	3.29e-26	53.7562
RNPEPL1	0.558681	15.0695	8.81245	2.67e-17	9.83e-16	28.5415
ROBO2	0.654023	15.3988	4.61161	5.21e-06	3.23e-05	3.23097
ROM1	0.701825	15.0285	8.36987	7.3e-16	2.22e-14	25.2914
ROMO1	0.534617	14.9163	10.0856	1.05e-21	7.15e-20	38.5222
RP2	0.844966	14.9747	9.4569	1.75e-19	8.8e-18	33.4815
RPA4	0.602794	15.0708	5.14404	4.02e-07	3.08e-06	5.68623
RPIA	0.541303	14.9139	6.35426	5.13e-10	6.37e-09	12.1337
RPL14	0.507979	14.9239	6.79967	3.34e-11	4.95e-10	14.7935
RPL23	0.505164	15.0285	8.36467	7.59e-16	2.3e-14	25.254
RPL38	0.534287	14.9678	7.43722	5.22e-13	1.05e-11	18.8525
RPL3L	0.500071	15.196	3.49026	0.000529992	0.00195167	-1.12949
RPS19BP1	0.574524	14.9517	8.15056	3.6e-15	1e-13	23.7262
RPS4Y1	1.50594	11.9811	3.08551	0.00215699	0.00600799	-2.42322
RPS4Y2	1.46948	11.8383	2.99835	0.00286443	0.00746572	-2.68187
RPS9	0.549088	14.8197	9.15891	1.84e-18	7.96e-17	31.1676
RPUSD1	0.615105	15.015	11.7524	5.26e-28	8.03e-26	52.8198
RRAGC	0.716271	15.1886	7.9449	1.57e-14	3.96e-13	22.2864
RRAS	0.654414	14.889	8.01778	9.33e-15	2.45e-13	22.7934
RRP36	0.582026	15.0254	10.305	1.67e-22	1.26e-20	40.3299
RRP8	0.555424	15.0664	9.17972	1.56e-18	6.84e-17	31.3276
RSPRY1	0.630049	15.2866	8.10111	5.14e-15	1.39e-13	23.3775
RSRC2	0.503166	15.2126	6.14625	1.75e-09	1.97e-08	10.943
RTN4	0.745021	14.9462	12.9728	6.27e-33	1.86e-30	64.0114
RTN4IP1	0.583166	14.8963	8.50341	2.72e-16	8.75e-15	26.2594
RTP2	1.08037	15.2967	5.46	7.88e-08	6.87e-07	7.25571
RUNDC1	0.555234	15.0862	6.34947	5.27e-10	6.54e-09	12.1059
RUSC2	0.800443	14.9536	11.6322	1.56e-27	2.24e-25	51.7472
RWDD1	0.553003	14.9988	8.26088	1.62e-15	4.69e-14	24.5097
RXFP3	0.616034	15.1465	3.835	0.000143422	0.000642127	0.0911561
RXFP4	0.570541	15.1146	3.95873	8.75e-05	0.000416042	0.555514
S100A10	0.992081	14.9344	14.4316	4.34e-39	3.17e-36	78.0213
S100A11	0.575544	14.9233	7.292	1.38e-12	2.61e-11	17.9026
S100A12	0.846703	14.7858	8.63088	1.05e-16	3.59e-15	27.1936
S100A13	0.628753	15.0541	8.10416	5.03e-15	1.36e-13	23.3989
S100A2	0.522368	14.925	5.27173	2.1e-07	1.7e-06	6.31054
S100A4	1.09662	14.9679	13.8478	1.36e-36	6.71e-34	72.3431
S100A6	1.32497	15.1845	13.9302	6.08e-37	3.2e-34	73.1384
S100A8	0.779691	14.9301	9.01682	5.56e-18	2.24e-16	30.0821
S100P	0.561136	14.6956	3.93733	9.54e-05	0.000449185	0.474205
S1PR3	0.977271	14.7248	7.9949	1.1e-14	2.85e-13	22.6339
SAC3D1	0.583819	14.8884	9.3078	5.72e-19	2.64e-17	32.3175
SAFB	0.676463	15.2662	7.16632	3.16e-12	5.57e-11	17.0924
SAFB2	0.634446	15.2767	6.54645	1.61e-10	2.15e-09	13.2631
SALL3	1.12306	15.683	6.10538	2.21e-09	2.46e-08	10.713
SAP30	0.892281	14.9347	8.70777	5.89e-17	2.09e-15	27.762
SARNP	0.567451	15.008	9.39059	2.97e-19	1.43e-17	32.9623
SASH1	0.604269	14.9457	6.9139	1.62e-11	2.54e-10	15.4993
SAT2	0.77332	14.9608	14.0463	1.95e-37	1.18e-34	74.2632
SCAND1	0.693545	14.8615	11.1043	1.71e-25	1.85e-23	47.1118
SCARB1	0.68813	14.9966	9.30963	5.64e-19	2.6e-17	32.3317
SCARB2	0.804758	14.8661	11.2098	6.76e-26	7.83e-24	48.0285
SCCPDH	0.788487	14.8896	11.6231	1.69e-27	2.42e-25	51.6664
SCGB3A2	0.522815	14.9279	7.3288	1.08e-12	2.08e-11	18.1419
SCHIP1	0.559233	15.0549	3.65727	0.000284972	0.00116202	-0.551642
SCYL1	0.648461	15.1566	9.31374	5.46e-19	2.53e-17	32.3636
SDCBP	0.646673	14.9448	9.57002	7.08e-20	3.76e-18	34.3729
SDSL	1.0155	14.927	9.82851	8.7e-21	5.26e-19	36.4358
SEC11A	0.796153	14.9784	12.6323	1.56e-31	3.8e-29	60.8349
SEC23IP	0.739143	15.1611	6.79982	3.33e-11	4.95e-10	14.7944
SEC24C	0.553297	15.1697	8.74703	4.38e-17	1.6e-15	28.0535
SEC61A1	0.654854	15.0172	8.65285	8.91e-17	3.06e-15	27.3557
SEC61B	0.551553	14.9463	9.33966	4.45e-19	2.09e-17	32.5652
SECTM1	0.808532	14.9356	12.7662	4.43e-32	1.16e-29	62.0798
SEMA3C	1.24759	14.97	10.1912	4.33e-22	3.12e-20	39.389
SEMA3F	0.628832	15.0671	4.79161	2.25e-06	1.5e-05	4.03401
SEPX1	0.690364	14.8701	9.83144	8.49e-21	5.14e-19	36.4593
SERGEF	0.50779	14.8432	7.71002	8.1e-14	1.85e-12	20.6761
SERINC4	0.512393	15.2218	3.82662	0.000148235	0.000660633	0.060181
SERPINB1	0.642771	14.8949	7.16924	3.1e-12	5.48e-11	17.1112
SERPINB9	0.501904	14.8239	4.47783	9.56e-06	5.63e-05	2.65226
SERPINH1	0.766797	15.2149	6.24456	9.82e-10	1.16e-08	11.5016
SERTAD1	0.731096	14.9565	15.5037	9.14e-44	1.54e-40	88.6621
SERTAD3	0.792357	15.0013	9.02452	5.24e-18	2.12e-16	30.1406
SETD7	0.752382	14.7795	9.36201	3.72e-19	1.77e-17	32.7393
SF3B14	0.587166	14.9778	7.63208	1.39e-13	3.05e-12	20.1499
SF3B5	0.60701	14.8437	10.7636	3.34e-24	3.11e-22	44.1847
SFRP1	0.729617	14.9771	5.27205	2.1e-07	1.7e-06	6.31212
SFT2D1	0.759089	15.0335	8.28733	1.34e-15	3.91e-14	24.6987
SFTPD	0.758857	14.7763	6.30833	6.74e-10	8.17e-09	11.8679
SGK3	0.823423	15.0756	8.44358	4.24e-16	1.34e-14	25.8243
SGMS1	0.773442	14.9072	10.9491	6.67e-25	6.73e-23	45.7714
SGO2	0.799557	14.7851	9.69485	2.58e-20	1.45e-18	35.3646
SH2B2	0.590301	14.9366	7.9731	1.28e-14	3.29e-13	22.4822
SH3GLB1	0.59941	15.0773	6.76407	4.17e-11	6.12e-10	14.5755
SH3PXD2B	1.3739	14.7731	9.13274	2.26e-18	9.62e-17	30.9668
SH3RF1	0.708425	14.847	6.24411	9.85e-10	1.16e-08	11.499
SH3TC1	0.581601	14.9568	9.55265	8.14e-20	4.29e-18	34.2356
SHFM1	0.918336	15.0254	11.5259	4.05e-27	5.51e-25	50.8044
SHISA4	0.581097	15.0572	6.96803	1.14e-11	1.85e-10	15.8371
SHMT2	0.567226	14.9918	7.70922	8.15e-14	1.85e-12	20.6706
SIGLEC11	0.533757	14.9725	5.80654	1.2e-08	1.2e-07	9.07082
SIGLEC14	0.66277	14.8361	5.95239	5.31e-09	5.59e-08	9.86347
SIGLEC15	0.899809	14.8995	12.0718	2.85e-29	5.08e-27	55.6955
SIGLEC16	0.521724	14.8986	8.9313	1.07e-17	4.18e-16	29.4344
SIGLEC9	0.577546	14.8341	6.71446	5.69e-11	8.13e-10	14.2732
SIK3	0.542319	15.2237	6.3292	5.95e-10	7.3e-09	11.9885
SIL1	0.68218	14.8926	10.4345	5.58e-23	4.42e-21	41.4084
SIM1	0.502286	15.0755	3.40787	0.000713403	0.00249485	-1.40509
SIPA1L1	0.500867	14.9991	5.2527	2.31e-07	1.86e-06	6.21665
SIRPA	0.585677	14.848	8.25803	1.65e-15	4.78e-14	24.4894
SKAP2	0.768836	15.0579	9.59483	5.8e-20	3.1e-18	34.5693
SLA	0.559647	14.922	7.17767	2.94e-12	5.21e-11	17.1651
SLAMF9	0.625542	15.2481	4.45927	1.04e-05	6.08e-05	2.57322
SLC12A4	0.590513	14.9479	8.18318	2.85e-15	8e-14	23.957
SLC12A7	0.500195	14.8234	5.79393	1.29e-08	1.28e-07	9.00309
SLC13A2	0.804059	15.1985	6.94833	1.3e-11	2.08e-10	15.7139
SLC15A3	0.822294	14.8683	13.6638	8.17e-36	3.64e-33	70.5724
SLC16A3	0.738827	14.8681	9.73426	1.88e-20	1.08e-18	35.6794
SLC16A5	0.657486	14.9855	8.65197	8.97e-17	3.08e-15	27.3491
SLC1A3	0.73045	14.9821	5.02452	7.29e-07	5.33e-06	5.11415
SLC20A1	0.57091	15.1367	7.03343	7.51e-12	1.25e-10	16.248
SLC22A16	1.02565	14.8804	8.21706	2.23e-15	6.32e-14	24.1976
SLC22A18AS	1.01449	14.8021	11.5852	2.38e-27	3.32e-25	51.33
SLC22A5	0.872905	14.9832	10.0238	1.74e-21	1.15e-19	38.0178
SLC22A7	0.572323	14.9217	5.09944	5.02e-07	3.78e-06	5.47131
SLC24A4	0.502812	14.9096	8.23748	1.92e-15	5.5e-14	24.3428
SLC25A19	0.542004	14.9402	10.9847	4.89e-25	5.04e-23	46.0778
SLC25A20	0.572972	14.871	6.82939	2.77e-11	4.17e-10	14.9762
SLC25A24	0.783993	14.9895	9.98496	2.4e-21	1.55e-19	37.7015
SLC25A29	0.617075	15.0326	6.84874	2.45e-11	3.73e-10	15.0955
SLC25A5	0.526707	14.7948	7.70111	8.62e-14	1.95e-12	20.6157
SLC27A1	0.594846	14.8478	10.5738	1.7e-23	1.42e-21	42.577
SLC29A1	0.639868	14.9048	7.9771	1.25e-14	3.2e-13	22.51
SLC2A14	0.560223	14.9055	4.7143	3.24e-06	2.1e-05	3.6857
SLC2A6	0.503387	14.9298	8.83955	2.17e-17	8.11e-16	28.7443
SLC2A9	0.570007	14.8234	6.88489	1.95e-11	3.01e-10	15.3191
SLC31A2	0.781186	14.8633	9.17933	1.57e-18	6.85e-17	31.3245
SLC36A1	0.937145	14.9684	7.75573	5.9e-14	1.37e-12	20.9866
SLC36A4	0.647775	14.8851	11.6189	1.76e-27	2.49e-25	51.629
SLC37A2	0.759794	14.8268	9.86719	6.34e-21	3.92e-19	36.7475
SLC39A1	0.813213	14.8534	10.1898	4.39e-22	3.15e-20	39.3775
SLC39A11	0.726991	14.8466	10.0244	1.74e-21	1.15e-19	38.0228
SLC39A8	0.575445	15.0108	4.60362	5.41e-06	3.34e-05	3.19595
SLC43A2	0.558177	14.9281	8.04928	7.45e-15	1.98e-13	23.0137
SLC46A1	0.842084	14.9239	7.69264	9.14e-14	2.06e-12	20.5584
SLC46A2	0.744193	14.6275	5.80171	1.24e-08	1.23e-07	9.04484
SLC6A18	0.660904	15.2353	4.32431	1.88e-05	0.000104969	2.00738
SLC6A5	0.884654	15.5245	5.49148	6.67e-08	5.91e-07	7.41657
SLC7A4	0.505249	15.4304	3.31044	0.00100621	0.00330077	-1.72297
SLC7A7	0.810232	14.8112	12.609	1.94e-31	4.62e-29	60.6197
SLC8A1	0.537785	14.8504	6.46172	2.69e-10	3.47e-09	12.7617
SLC9A3R2	0.642456	15.2187	5.53678	5.24e-08	4.7e-07	7.64946
SLC9A9	0.779661	15.0173	9.50649	1.18e-19	6.06e-18	33.8715
SLCO2B1	0.710056	15.0546	4.29435	2.15e-05	0.00011763	1.88394
SLFN11	0.889536	14.9839	9.68158	2.88e-20	1.6e-18	35.2588
SLIT3	0.518403	15.1474	3.62659	0.000319957	0.00128299	-0.659716
SLITRK4	1.08921	14.8836	15.1059	5.11e-42	6.31e-39	84.685
SMAD1	1.2238	14.9074	12.4335	1e-30	2.13e-28	58.9994
SMAD6	1.03456	14.9745	8.66427	8.18e-17	2.82e-15	27.44
SMARCA4	0.631604	15.1361	6.86143	2.26e-11	3.46e-10	15.1739
SMARCD3	0.543537	14.9375	5.69541	2.22e-08	2.12e-07	8.47821
SMEK1	0.723117	15.3442	7.64916	1.23e-13	2.74e-12	20.2648
SMN1	0.890488	15.156	7.50063	3.4e-13	7.07e-12	19.2718
SMPDL3A	0.834642	14.9835	6.92451	1.51e-11	2.39e-10	15.5653
SNAI1	0.514576	14.9213	5.87805	8.08e-09	8.26e-08	9.45734
SNAPC2	0.605336	14.89	12.8061	3.04e-32	8.05e-30	62.4518
SNAPIN	0.636732	14.9023	9.0761	3.51e-18	1.46e-16	30.5335
SNAR.G1	0.50881	14.9866	4.26946	2.39e-05	0.000129761	1.782
SND1	0.545693	14.8622	9.7929	1.16e-20	6.89e-19	36.1494
SNF8	0.852315	15.1192	11.8001	3.41e-28	5.29e-26	53.2464
SNORA5C	0.533608	15.0646	4.82664	1.9e-06	1.29e-05	4.19351
SNORA78	0.582573	15.4046	3.72152	0.00022303	0.000944125	-0.322571
SNORD20	0.500883	15.2067	4.29379	2.15e-05	0.000117896	1.88164
SNRPB2	0.519023	14.8621	8.73571	4.77e-17	1.73e-15	27.9693
SNRPD2	0.658396	15.1234	6.98436	1.03e-11	1.68e-10	15.9394
SNRPF	0.680412	14.9872	8.07275	6.3e-15	1.69e-13	23.1782
SNX14	0.562002	15.2301	7.11892	4.31e-12	7.42e-11	16.7898
SNX17	0.584454	14.8697	11.484	5.9e-27	7.86e-25	50.4337
SNX2	0.819086	14.9541	10.4184	6.4e-23	5.03e-21	41.2739
SNX21	0.916195	14.9241	12.7401	5.67e-32	1.43e-29	61.8364
SNX30	0.59263	14.8793	13.0453	3.14e-33	9.79e-31	64.6928
SNX7	0.656317	15.1247	4.93127	1.15e-06	8.11e-06	4.67618
SNX8	0.816887	15.0035	10.1309	7.17e-22	5.01e-20	38.8938
SOAT1	0.82077	15.0448	10.3745	9.28e-23	7.17e-21	40.9072
SOCS3	1.03481	14.8959	7.82427	3.66e-14	8.77e-13	21.4548
SOX4	0.827765	15.0116	7.85083	3.04e-14	7.39e-13	21.637
SP1	0.570067	15.195	6.09336	2.37e-09	2.62e-08	10.6455
SP3	0.576348	15.1214	7.22407	2.16e-12	3.94e-11	17.4633
SP6	1.1712	15.3655	6.32695	6.03e-10	7.39e-09	11.9754
SPA17	1.06405	14.9955	12.4669	7.35e-31	1.58e-28	59.3068
SPAG17	0.503972	15.0455	4.53977	7.23e-06	4.37e-05	2.91828
SPANXB2	0.767705	15.1309	5.37459	1.23e-07	1.04e-06	6.82333
SPATA7	0.525027	14.8228	6.89897	1.78e-11	2.78e-10	15.4065
SPATS1	0.566717	15.3401	3.91923	0.000102614	0.000479357	0.40575
SPCS2	0.506545	14.993	5.66995	2.55e-08	2.41e-07	8.34382
SPECC1	0.649961	14.8609	11.2811	3.6e-26	4.31e-24	48.651
SPG21	0.705078	14.8243	12.3276	2.69e-30	5.39e-28	58.027
SPHK1	0.55605	14.986	7.77094	5.31e-14	1.25e-12	21.0902
SPHK2	0.506144	14.9183	11.258	4.42e-26	5.25e-24	48.4486
SPINK1	0.546837	15.1055	4.22652	2.87e-05	0.000152852	1.6074
SPINT2	0.637227	14.873	8.43336	4.58e-16	1.44e-14	25.7503
SPOCK1	0.721396	14.7917	6.79928	3.34e-11	4.96e-10	14.7911
SPP1	0.526563	15.1929	3.30828	0.00101384	0.00332172	-1.72993
SPR	0.903737	14.9178	10.7437	3.96e-24	3.65e-22	44.0147
SPRED1	0.865073	14.7909	7.67745	1.01e-13	2.28e-12	20.4557
SPRR3	0.712866	15.1972	4.84686	1.73e-06	1.18e-05	4.28606
SPSB2	0.540789	14.9789	7.26085	1.7e-12	3.14e-11	17.7007
SPTSSA	0.596056	14.9713	9.18705	1.48e-18	6.49e-17	31.3839
SQLE	0.782835	14.9218	8.42873	4.73e-16	1.48e-14	25.7167
SQRDL	1.05341	15.1067	12.2096	8.01e-30	1.51e-27	56.9487
SRCRB4D	1.0289	14.8974	12.8444	2.12e-32	5.66e-30	62.8098
SRD5A1	0.914646	14.9067	12.3321	2.58e-30	5.25e-28	58.0682
SRGN	0.584046	14.8671	7.74995	6.14e-14	1.42e-12	20.9473
SRMS	0.610255	14.8726	7.28872	1.41e-12	2.67e-11	17.8813
SRP14	0.520488	14.8864	8.33156	9.67e-16	2.9e-14	25.0158
SRRM1	0.618259	15.0533	7.07017	5.92e-12	9.99e-11	16.4802
SRXN1	0.683228	14.8442	10.0246	1.73e-21	1.15e-19	38.0239
SSR4P1	0.539451	14.7835	6.48614	2.32e-10	3.03e-09	12.9057
SSTR5	0.504491	15.2358	4.19008	3.36e-05	0.000176161	1.46052
ST14	1.22472	15.0519	13.9308	6.05e-37	3.2e-34	73.1443
ST7.AS1	0.542745	14.9268	4.38197	1.46e-05	8.34e-05	2.24718
ST8SIA4	0.605918	15.1315	7.60797	1.64e-13	3.55e-12	19.9879
ST8SIA5	0.529794	14.8482	3.72971	0.000216115	0.000920074	-0.293102
STAB1	1.16682	14.7763	11.7565	5.07e-28	7.78e-26	52.856
STAC3	0.794855	14.9272	8.71985	5.38e-17	1.92e-15	27.8516
STARD8	0.658623	14.8522	10.5495	2.1e-23	1.72e-21	42.3723
STEAP3	0.909004	14.9507	10.1437	6.44e-22	4.53e-20	38.9986
STK11	0.807194	15.2758	7.49403	3.56e-13	7.35e-12	19.228
STK11IP	0.661036	15.1038	9.69858	2.51e-20	1.42e-18	35.3944
STK32B	0.619565	14.9418	6.6116	1.08e-10	1.47e-09	13.6523
STK32C	0.669567	14.889	10.6846	6.59e-24	5.87e-22	43.5133
STOML1	0.509902	14.9667	7.85187	3.01e-14	7.34e-13	21.6442
STRAP	0.725439	15.1113	8.88475	1.53e-17	5.83e-16	29.0836
STT3A	0.63605	15.0709	6.57729	1.33e-10	1.8e-09	13.447
STX10	0.647204	15.0185	7.90113	2.13e-14	5.3e-13	21.9835
STX12	0.760678	15.0239	13.3796	1.28e-34	4.84e-32	67.8562
SULF2	0.991763	14.751	9.03606	4.79e-18	1.96e-16	30.2284
SULT1A2	0.852343	14.8348	11.6023	2.04e-27	2.87e-25	51.4816
SULT1C2P1	0.761059	15.5643	4.4744	9.71e-06	5.71e-05	2.63762
SUMO2	0.515027	15.0326	9.74768	1.68e-20	9.74e-19	35.7868
SUPT16H	0.53592	15.1584	4.67127	3.96e-06	2.52e-05	3.49405
SUPT4H1	0.596677	14.9562	12.3057	3.29e-30	6.56e-28	57.826
SURF2	0.556029	15.004	8.59426	1.38e-16	4.64e-15	26.9242
SUSD1	0.637243	14.9139	9.69777	2.52e-20	1.42e-18	35.3879
SV2C	0.553489	15.0664	4.4849	9.27e-06	5.47e-05	2.68245
SWAP70	0.573202	14.8397	6.45555	2.79e-10	3.59e-09	12.7255
SYCE3	0.740893	14.8757	7.82713	3.59e-14	8.63e-13	21.4744
SYDE1	0.740297	15.2461	4.19484	3.29e-05	0.000172983	1.47962
SYN2	0.67412	15.0022	5.37013	1.26e-07	1.07e-06	6.80089
SYNGR1	0.570038	14.8535	8.06778	6.53e-15	1.75e-13	23.1434
SYNGR2	0.579029	14.8467	12.6555	1.26e-31	3.12e-29	61.0507
SYPL1	0.601913	14.8553	5.90136	7.09e-09	7.3e-08	9.58425
TAAR8	0.523168	15.2416	3.64902	0.000294011	0.00119327	-0.580795
TALDO1	0.587422	14.872	13.2609	4e-34	1.41e-31	66.7292
TAX1BP1	0.539127	15.0919	8.34083	9.04e-16	2.72e-14	25.0824
TBC1D12	0.518236	14.7492	5.07601	5.65e-07	4.21e-06	5.35912
TBC1D14	0.537472	14.9356	6.98768	1.01e-11	1.64e-10	15.9602
TBC1D16	0.702206	15.0162	6.41354	3.59e-10	4.55e-09	12.4791
TBC1D2	0.767967	14.8214	12.2735	4.44e-30	8.74e-28	57.5316
TBC1D28	0.506993	15.247	3.58522	0.000373544	0.00146186	-0.804075
TBC1D8	0.590618	14.9659	4.76586	2.54e-06	1.68e-05	3.91743
TBC1D9	0.615784	14.8372	8.13479	4.04e-15	1.12e-13	23.6148
TBL2	0.581145	14.9184	9.39702	2.82e-19	1.36e-17	33.0125
TCEB1	0.584484	15.021	8.69791	6.35e-17	2.24e-15	27.6889
TCN2	0.713649	14.9219	5.99677	4.13e-09	4.41e-08	10.108
TCTE1	0.523544	15.36	3.6391	0.000305227	0.00123215	-0.615739
TDRD7	0.519168	15.1235	6.08344	2.51e-09	2.77e-08	10.59
TDRD9	0.516666	14.9085	3.00535	0.00280058	0.00733807	-2.66136
TEKT5	0.534683	14.9228	5.06135	6.07e-07	4.5e-06	5.28912
TELO2	0.860081	15.3123	8.87364	1.67e-17	6.31e-16	29.0001
TEN1	0.662788	14.9844	10.918	8.74e-25	8.63e-23	45.5046
TEX101	0.891054	15.2198	4.98247	8.96e-07	6.44e-06	4.91573
TEX14	0.598107	15.1169	5.16758	3.57e-07	2.75e-06	5.80028
TEX2	0.566665	14.8947	6.75694	4.36e-11	6.37e-10	14.5319
TFAP2C	0.61836	15.0481	4.7837	2.33e-06	1.55e-05	3.99812
TFEC	0.616596	14.8356	7.70017	8.67e-14	1.96e-12	20.6093
TFIP11	0.50587	15.0686	8.89904	1.38e-17	5.27e-16	29.1912
TGDS	0.581047	15.244	5.07109	5.79e-07	4.31e-06	5.3356
TGFBI	1.46457	14.6998	12.9848	5.59e-33	1.67e-30	64.1248
TGM2	0.543623	14.955	5.05009	6.42e-07	4.74e-06	5.23552
THBD	0.728108	14.8546	8.13133	4.14e-15	1.14e-13	23.5904
THEG	0.803859	14.9846	4.4337	1.16e-05	6.75e-05	2.4648
THG1L	0.709574	14.9417	7.91655	1.91e-14	4.79e-13	22.0901
THOC4	0.500286	14.9098	7.44038	5.11e-13	1.03e-11	18.8733
TIAM1	0.649713	14.7295	6.91917	1.56e-11	2.46e-10	15.5321
TIMM17A	0.531581	14.9417	9.08695	3.23e-18	1.35e-16	30.6164
TIMM8B	0.634729	14.8932	13.7351	4.09e-36	1.87e-33	71.2568
TIMMDC1	0.533961	14.9338	10.1922	4.3e-22	3.1e-20	39.3973
TIMP1	0.772123	14.9002	9.31249	5.51e-19	2.55e-17	32.3539
TIMP2	0.813298	14.9036	12.9445	8.2e-33	2.39e-30	63.7462
TIMP4	0.903859	15.0333	4.54267	7.14e-06	4.32e-05	2.9308
TINF2	0.505102	14.9239	11.337	2.19e-26	2.68e-24	49.1402
TK2	0.51771	14.8328	5.92017	6.38e-09	6.62e-08	9.68693
TKT	0.699504	14.8703	13.3787	1.29e-34	4.84e-32	67.8477
TLR2	0.528076	14.8797	6.11903	2.04e-09	2.28e-08	10.7897
TLR4	0.938403	14.8232	8.91939	1.18e-17	4.55e-16	29.3445
TM2D2	0.5093	14.9033	8.27592	1.45e-15	4.22e-14	24.6172
TM4SF1	0.677298	15.092	5.78422	1.36e-08	1.34e-07	8.95099
TM4SF5	0.629388	15.1339	4.70303	3.41e-06	2.2e-05	3.63532
TM9SF4	0.869621	15.2033	10.0104	1.95e-21	1.28e-19	37.9086
TMCO1	0.579579	14.9256	6.95388	1.25e-11	2.01e-10	15.7486
TMED2	0.781801	15.1526	9.18688	1.48e-18	6.49e-17	31.3826
TMEM101	0.668677	14.8648	8.34286	8.9e-16	2.68e-14	25.097
TMEM102	0.818965	15.0463	10.4775	3.87e-23	3.11e-21	41.7678
TMEM105	0.813727	15.0842	8.04992	7.42e-15	1.98e-13	23.0182
TMEM127	0.9594	15.1037	12.8054	3.06e-32	8.05e-30	62.4451
TMEM132A	0.530473	15.1537	3.44589	0.000622431	0.00222995	-1.27868
TMEM144	0.791449	14.8329	7.87502	2.56e-14	6.31e-13	21.8035
TMEM14C	0.501686	14.8548	7.61537	1.56e-13	3.39e-12	20.0376
TMEM150B	0.730473	14.8606	7.25529	1.76e-12	3.25e-11	17.6648
TMEM167A	0.726894	14.8717	10.888	1.14e-24	1.11e-22	45.2467
TMEM167B	0.689413	15.0952	10.695	6.03e-24	5.4e-22	43.6013
TMEM173	0.862514	14.9359	13.0721	2.43e-33	7.65e-31	64.9457
TMEM176A	0.549977	14.6452	2.81508	0.00508996	0.0114801	-3.20248
TMEM184B	0.980315	15.2394	7.07397	5.78e-12	9.76e-11	16.5043
TMEM189	0.540952	14.9207	9.40028	2.75e-19	1.33e-17	33.038
TMEM205	0.852376	14.9792	14.6898	3.32e-40	2.88e-37	80.5602
TMEM206	0.505059	14.8085	6.86161	2.26e-11	3.46e-10	15.175
TMEM219	0.827682	15.0889	10.0596	1.3e-21	8.75e-20	38.3102
TMEM37	0.613121	15.0579	4.64625	4.44e-06	2.8e-05	3.38334
TMEM38A	0.508685	14.9333	6.13866	1.82e-09	2.05e-08	10.9002
TMEM42	0.521291	14.9213	6.46418	2.65e-10	3.42e-09	12.7763
TMEM45B	0.531298	14.9194	3.58564	0.000372954	0.00146027	-0.802603
TMEM50B	0.579918	15.0499	7.32352	1.12e-12	2.15e-11	18.1075
TMEM51	1.15452	14.9158	10.795	2.54e-24	2.39e-22	44.4519
TMEM54	0.529461	14.8528	2.82744	0.00490083	0.0111611	-3.16835
TMEM66	0.510266	14.9728	6.31802	6.36e-10	7.76e-09	11.9239
TMEM86A	0.560985	14.8274	5.78684	1.34e-08	1.33e-07	8.96507
TMEM8C	0.578413	15.3081	4.28371	2.25e-05	0.000122706	1.84031
TMEM93	0.676397	14.9547	11.9687	7.34e-29	1.23e-26	54.7627
TMEM9B	0.795509	15.0202	10.9559	6.29e-25	6.36e-23	45.8301
TMPPE	0.558902	14.8956	10.0058	2.02e-21	1.32e-19	37.8714
TMTC1	1.0254	14.6622	6.88381	1.96e-11	3.03e-10	15.3125
TMTC2	0.554836	14.8037	6.7034	6.1e-11	8.67e-10	14.2061
TMTC4	0.800606	15.0587	8.5763	1.58e-16	5.25e-15	26.7924
TMUB1	0.523388	15.1518	7.06813	6e-12	1.01e-10	16.4673
TMX1	0.894905	15.1046	10.8246	1.97e-24	1.87e-22	44.7041
TNAP	0.538861	15.0759	3.47943	0.000551288	0.00201605	-1.16607
TNFAIP1	0.561347	15.0817	8.27696	1.44e-15	4.2e-14	24.6246
TNFAIP6	0.710952	14.7626	5.1891	3.2e-07	2.5e-06	5.90495
TNFRSF10B	0.664248	14.9093	9.85698	6.89e-21	4.23e-19	36.6651
TNFRSF6B	0.693049	15.1709	6.7551	4.41e-11	6.43e-10	14.5207
TNFRSF8	0.961299	14.8794	11.8754	1.72e-28	2.8e-26	53.9225
TNFSF13	0.581873	14.7447	5.78752	1.34e-08	1.32e-07	8.9687
TNFSF13B	0.610083	14.8394	8.50314	2.73e-16	8.75e-15	26.2574
TNNI2	0.694517	15.005	7.12359	4.18e-12	7.23e-11	16.8195
TNNT1	1.42623	14.7649	9.34193	4.37e-19	2.06e-17	32.5828
TNP2	0.566828	15.064	4.26392	2.45e-05	0.000132447	1.75937
TNS3	0.685633	14.7235	7.2824	1.47e-12	2.77e-11	17.8403
TOB2	0.568653	15.0146	6.30269	6.97e-10	8.44e-09	11.8354
TOM1	0.607771	14.9777	8.12822	4.23e-15	1.17e-13	23.5684
TOMM22	0.604599	14.899	9.61543	4.91e-20	2.66e-18	34.7327
TOR1A	0.517174	14.8972	8.69806	6.34e-17	2.24e-15	27.69
TP53I3	0.527895	14.8342	5.95679	5.18e-09	5.46e-08	9.88769
TP73	0.514532	15.1505	4.33368	1.81e-05	0.000101065	2.04616
TPCN1	0.568998	14.8483	9.26976	7.72e-19	3.52e-17	32.0225
TPMT	0.568511	14.8705	9.46772	1.61e-19	8.1e-18	33.5665
TPRN	0.620028	14.9267	10.6255	1.09e-23	9.43e-22	43.0134
TPRXL	0.501166	15.323	3.56102	0.000408675	0.00157457	-0.887785
TPST1	0.628124	14.7418	3.57463	0.000388554	0.00151084	-0.840774
TRAF3IP1	0.680187	14.9708	6.7684	4.06e-11	5.96e-10	14.602
TREM2	0.519943	14.9621	4.70524	3.38e-06	2.18e-05	3.64519
TREX1	0.568852	14.857	9.81921	9.39e-21	5.66e-19	36.3609
TRIM13	0.506874	15.1888	5.32168	1.62e-07	1.34e-06	6.55846
TRIM25	0.642839	14.8837	4.9525	1.04e-06	7.38e-06	4.77524
TRIM49	0.509912	15.34	3.48043	0.00054929	0.00200989	-1.16269
TRIM54	0.543794	15.0748	5.63491	3.09e-08	2.87e-07	8.15972
TRIM7	0.868707	14.8541	11.6044	2e-27	2.83e-25	51.5008
TRIT1	0.599172	14.8967	7.27454	1.55e-12	2.9e-11	17.7894
TRMT1	0.523435	14.959	9.01297	5.72e-18	2.3e-16	30.0528
TRMT6	0.708382	15.0793	7.64604	1.26e-13	2.79e-12	20.2438
TRPM2	0.610965	14.8883	5.22234	2.7e-07	2.14e-06	6.06745
TRPM4	0.529585	14.8175	5.85939	8.97e-09	9.09e-08	9.35608
TRPV2	0.501797	15.0724	7.35689	8.96e-13	1.74e-11	18.3252
TRPV4	0.670655	14.8471	7.87339	2.59e-14	6.37e-13	21.7922
TSEN34	0.579653	14.9701	8.641	9.75e-17	3.33e-15	27.2682
TSFM	0.658987	15.0249	7.99978	1.06e-14	2.76e-13	22.6679
TSG101	0.613883	14.9924	9.98526	2.4e-21	1.55e-19	37.7039
TSHZ3	0.876515	14.9502	9.23467	1.02e-18	4.56e-17	31.7512
TSN	0.775289	15.0548	8.71459	5.6e-17	1.99e-15	27.8125
TSPAN13	1.01175	14.9588	9.77709	1.32e-20	7.78e-19	36.0226
TSPAN4	0.688687	14.8958	7.94965	1.51e-14	3.85e-13	22.3193
TSPO	0.912371	14.9167	16.4057	8.92e-48	2.86e-44	97.7876
TSSC4	0.696552	15.2017	8.62366	1.11e-16	3.77e-15	27.1404
TTC7A	0.838541	14.9	14.7621	1.61e-40	1.48e-37	81.2741
TTYH3	0.562139	14.8984	7.83861	3.31e-14	8e-13	21.5531
TUBB6	0.787137	14.8301	9.51228	1.12e-19	5.79e-18	33.917
TUFM	0.62243	14.9604	8.8366	2.22e-17	8.28e-16	28.7222
TULP4	0.520365	14.8613	6.46454	2.64e-10	3.41e-09	12.7784
TUSC1	0.500004	14.9701	6.61695	1.04e-10	1.43e-09	13.6844
TUSC2	0.717122	15.1475	10.0703	1.19e-21	8.03e-20	38.3977
TXN	0.506542	14.9348	8.41215	5.35e-16	1.65e-14	25.5967
TXNDC17	0.569721	14.9754	7.2797	1.5e-12	2.81e-11	17.8228
TXNIP	0.516174	15.0592	5.4067	1.04e-07	8.94e-07	6.98515
TYMP	0.828113	15.0772	8.46421	3.64e-16	1.16e-14	25.9741
[truncated: 540 more rows]

## Sheet: diffdown
1,044 downregulated genes.
	logFC	AveExpr	t	P.Value	adj.P.Val	B
ABI2	-0.698206	14.6787	-6.6227	1.01e-10	1.38e-09	13.719
ACAD11	-0.686333	14.6805	-7.36762	8.34e-13	1.63e-11	18.3953
ACAP1	-0.6219	14.6858	-5.32461	1.6e-07	1.33e-06	6.57308
ACOT4	-0.624098	14.8333	-6.59964	1.16e-10	1.58e-09	13.5807
ACVR1B	-0.787003	14.611	-5.08753	5.33e-07	3.99e-06	5.41424
ADAM20	-0.596431	14.8277	-5.58712	4e-08	3.65e-07	7.91028
ADAM22	-0.551061	14.8276	-6.10466	2.22e-09	2.47e-08	10.7089
AGAP1	-0.562363	14.912	-6.64861	8.57e-11	1.19e-09	13.8748
AGK	-0.503502	14.752	-5.43908	8.79e-08	7.6e-07	7.14925
ALMS1P	-0.509275	14.8997	-4.87168	1.53e-06	1.05e-05	4.40014
AMIGO1	-0.8496	14.9333	-7.28953	1.4e-12	2.65e-11	17.8866
ANAPC7	-0.567011	14.685	-6.03035	3.41e-09	3.68e-08	10.2941
ANKRD10.IT1	-0.641743	14.5392	-6.13529	1.86e-09	2.09e-08	10.8812
ANKRD18A	-0.815504	14.8308	-7.92062	1.86e-14	4.66e-13	22.1182
ANKRD18B	-0.517643	14.9071	-6.94387	1.34e-11	2.13e-10	15.6861
ANKRD20A8P	-0.503252	14.9202	-5.26764	2.14e-07	1.73e-06	6.29033
ANKRD36	-0.668185	14.7681	-8.54557	1.99e-16	6.5e-15	26.5673
ANKRD36B	-0.661746	14.7783	-7.61838	1.52e-13	3.33e-12	20.0578
ANKRD36BP2	-0.715074	14.8997	-9.53435	9.42e-20	4.92e-18	34.091
ANKRD44	-0.76788	14.6893	-8.21732	2.22e-15	6.31e-14	24.1994
ANKRD55	-0.510471	14.9258	-4.55201	6.84e-06	4.16e-05	2.97122
ANO9	-0.655361	14.8497	-6.80474	3.23e-11	4.81e-10	14.8246
APBA2	-0.907624	14.7987	-7.75324	6e-14	1.39e-12	20.9696
APOBEC3D	-0.516243	14.8724	-5.34223	1.46e-07	1.22e-06	6.66104
APOBEC3G	-0.550533	14.6777	-4.40164	1.34e-05	7.7e-05	2.32963
APOBEC3H	-0.589277	14.8928	-6.29678	7.22e-10	8.7e-09	11.8013
APOL6	-0.554055	14.8028	-6.05723	2.92e-09	3.19e-08	10.4437
AQP3	-1.00723	14.7314	-7.50532	3.3e-13	6.85e-12	19.303
ARGFXP2	-0.822987	14.6171	-5.41134	1.02e-07	8.74e-07	7.00865
ARHGAP11B	-0.764903	14.7352	-6.72384	5.37e-11	7.71e-10	14.3302
ARHGAP42	-0.504555	14.8956	-6.09087	2.41e-09	2.66e-08	10.6316
ARHGEF15	-1.02511	14.9152	-5.4044	1.06e-07	9.04e-07	6.97352
ARIH1	-0.756754	14.2978	-6.8616	2.26e-11	3.46e-10	15.1749
ARL10	-0.549593	14.8844	-5.3919	1.13e-07	9.61e-07	6.91048
ATF7IP	-0.873431	14.2535	-6.70286	6.12e-11	8.69e-10	14.2028
ATM	-0.688644	14.6663	-9.54231	8.84e-20	4.63e-18	34.1539
ATP6	-0.664831	14.5622	-5.13951	4.11e-07	3.14e-06	5.6643
ATP8B2	-0.9268	14.7958	-7.75891	5.77e-14	1.34e-12	21.0082
AXIN2	-0.664089	14.8145	-5.82038	1.12e-08	1.11e-07	9.14532
B3GAT1	-0.626459	14.8073	-4.0281	6.6e-05	0.000322555	0.82184
B3GNT9	-0.562908	14.8685	-7.7353	6.8e-14	1.57e-12	20.8476
BACH2	-0.857317	14.8091	-7.5726	2.08e-13	4.47e-12	19.7511
BAGE	-0.702122	14.5233	-5.99015	4.29e-09	4.58e-08	10.0715
BAGE4	-0.60131	14.7309	-5.37621	1.22e-07	1.04e-06	6.83146
BAIAP3	-0.734967	14.8792	-5.10339	4.93e-07	3.71e-06	5.49032
BCL11B	-0.792342	14.8916	-6.82739	2.8e-11	4.22e-10	14.9639
BCL9	-0.836683	14.5569	-7.39517	6.93e-13	1.37e-11	18.5759
BEND5	-0.516922	14.7159	-4.00973	7.11e-05	0.000345433	0.750922
BLNK	-0.53626	14.8282	-4.99109	8.59e-07	6.21e-06	4.95627
BTN3A1	-0.563375	14.8121	-7.06913	5.96e-12	1.01e-10	16.4736
C10orf128	-0.596807	14.9658	-7.18006	2.89e-12	5.13e-11	17.1804
C11orf46	-0.616574	14.5985	-5.17394	3.46e-07	2.67e-06	5.83116
C11orf80	-0.934824	14.9505	-8.8824	1.56e-17	5.93e-16	29.0659
C11orf88	-0.7688	14.8073	-6.52155	1.87e-10	2.47e-09	13.1152
C12orf75	-0.517784	14.827	-4.36344	1.59e-05	8.97e-05	2.16978
C13orf15	-0.603668	14.8855	-5.65333	2.79e-08	2.62e-07	8.25641
C14orf64	-0.578797	14.8598	-6.5287	1.79e-10	2.37e-09	13.1577
C17orf13	-0.675587	14.6859	-7.15644	3.37e-12	5.92e-11	17.0292
C17orf28	-0.570573	14.9223	-5.12788	4.36e-07	3.31e-06	5.60816
C17orf6	-0.626414	14.8718	-6.72479	5.34e-11	7.66e-10	14.336
C17orf66	-0.559994	14.8248	-5.33517	1.51e-07	1.26e-06	6.62577
C19orf57	-0.51365	14.7985	-5.27209	2.1e-07	1.7e-06	6.31231
C1orf21	-0.611871	14.9008	-5.80977	1.18e-08	1.18e-07	9.08819
C1orf220	-0.993744	14.6596	-7.14816	3.56e-12	6.23e-11	16.9763
C1orf63	-0.504612	14.6534	-5.63162	3.14e-08	2.92e-07	8.1425
C2orf89	-0.600117	14.9293	-5.25185	2.32e-07	1.86e-06	6.21247
C4orf10	-0.762758	14.8618	-7.05922	6.36e-12	1.07e-10	16.4109
C8orf80	-0.567695	14.8987	-6.26454	8.73e-10	1.04e-08	11.616
C9orf123	-0.640002	14.8337	-5.75905	1.57e-08	1.53e-07	8.81634
CA11	-0.569975	14.941	-6.84123	2.57e-11	3.9e-10	15.0492
CA2	-0.702386	14.7067	-4.64251	4.52e-06	2.84e-05	3.36685
CALCOCO1	-0.663386	14.426	-4.96622	9.7e-07	6.94e-06	4.83945
CAMK2D	-0.531859	14.8591	-5.77575	1.43e-08	1.4e-07	8.90563
CAMK2N1	-0.627235	14.865	-5.26554	2.17e-07	1.75e-06	6.27999
CAMK4	-0.689294	14.9732	-6.20617	1.23e-09	1.43e-08	11.2826
CAND1	-1.33941	14.6625	-5.7714	1.46e-08	1.43e-07	8.88238
CARNS1	-0.527946	14.8742	-5.45251	8.19e-08	7.12e-07	7.21752
CBLB	-0.53867	14.8879	-7.63914	1.32e-13	2.92e-12	20.1974
CBWD7	-0.624693	14.5884	-5.65353	2.79e-08	2.61e-07	8.25743
CCDC132	-0.52435	14.6026	-4.92171	1.2e-06	8.46e-06	4.6317
CCDC65	-0.521951	14.8385	-4.80999	2.06e-06	1.38e-05	4.11757
CCDC7	-0.766978	14.8261	-9.5281	9.91e-20	5.15e-18	34.0417
CCDC9	-0.575015	14.8113	-4.9242	1.19e-06	8.36e-06	4.64324
CCL28	-0.874359	14.8093	-8.48966	3.02e-16	9.65e-15	26.1592
CCL5	-0.601017	14.8023	-4.66884	4e-06	2.54e-05	3.48325
CCNA2	-0.506366	15.0217	-4.27421	2.34e-05	0.000127303	1.80143
CCND2	-0.832744	14.7506	-6.76871	4.05e-11	5.95e-10	14.6038
CCR4	-0.708197	14.8063	-5.63589	3.07e-08	2.86e-07	8.16488
CD22	-0.555408	14.9092	-4.51781	7.99e-06	4.8e-05	2.82357
CD24	-0.641418	14.9802	-5.49919	6.4e-08	5.68e-07	7.45607
CD274	-0.545178	14.9172	-3.69255	0.000249201	0.00103901	-0.426331
CD3E	-0.633102	15.0059	-5.63092	3.16e-08	2.93e-07	8.13882
CD46	-0.53314	14.7278	-5.18215	3.31e-07	2.58e-06	5.87113
CD7	-0.672731	14.732	-6.03626	3.29e-09	3.57e-08	10.3269
CD8A	-0.578307	14.8484	-5.26225	2.2e-07	1.78e-06	6.26374
CD8B	-0.724997	14.8416	-5.16537	3.61e-07	2.78e-06	5.78955
CDC14A	-0.960738	14.5498	-8.60381	1.29e-16	4.34e-15	26.9944
CDC25B	-0.724914	14.7292	-5.92193	6.31e-09	6.56e-08	9.69654
CDC73	-0.734623	14.4144	-6.88161	1.99e-11	3.07e-10	15.2988
CDK13	-0.590087	14.5356	-6.74009	4.85e-11	7.03e-10	14.4291
CDK17	-0.519126	14.7681	-6.62784	9.74e-11	1.34e-09	13.7498
CDKL1	-0.599933	14.6909	-6.16644	1.55e-09	1.77e-08	11.0571
CDR2	-0.834502	14.745	-7.09813	4.94e-12	8.4e-11	16.6576
CEP120	-0.58306	14.7056	-8.859	1.87e-17	7.04e-16	28.8902
CEP128	-0.774971	14.748	-9.05233	4.22e-18	1.74e-16	30.3523
CERK	-0.56787	14.5429	-5.48816	6.79e-08	6e-07	7.39956
CHD2	-0.608291	14.6418	-7.16396	3.21e-12	5.66e-11	17.0773
CHI3L1	-0.737582	14.8918	-3.43461	0.000648222	0.00230638	-1.31632
CLEC18C	-0.578438	14.9292	-4.81337	2.03e-06	1.36e-05	4.13295
CLK2	-0.625071	14.5332	-6.31839	6.35e-10	7.74e-09	11.926
CLMP	-0.646387	14.9964	-5.19435	3.12e-07	2.44e-06	5.93059
CLPTM1	-0.64005	14.4508	-4.89708	1.36e-06	9.42e-06	4.51741
CLTC	-0.539003	14.8135	-5.66871	2.57e-08	2.43e-07	8.33727
CNKSR1	-0.74763	14.8605	-6.97953	1.06e-11	1.72e-10	15.9091
CNTD1	-0.546162	14.5356	-3.87811	0.000120928	0.000553309	0.25136
COL6A2	-0.59094	14.8867	-5.35973	1.33e-07	1.12e-06	6.74869
COLQ	-0.699022	14.8959	-6.11689	2.07e-09	2.31e-08	10.7776
COX2	-0.678474	14.6414	-4.84459	1.75e-06	1.19e-05	4.27567
COX3	-0.641779	14.6198	-4.9344	1.13e-06	8e-06	4.69075
CRAMP1L	-0.666608	14.6474	-6.50968	2.01e-10	2.64e-09	13.0449
CRCP	-0.665093	14.4014	-5.96244	5.02e-09	5.3e-08	9.91872
CRIP3	-0.562915	14.8465	-6.28691	7.65e-10	9.19e-09	11.7445
CRLF3	-0.548992	14.68	-5.8383	1.01e-08	1.01e-07	9.24197
CRYBA1	-0.765714	14.8227	-5.01008	7.82e-07	5.7e-06	5.04584
CSRP2	-0.604576	14.7687	-6.0996	2.29e-09	2.54e-08	10.6806
CST7	-0.566557	14.7738	-5.20957	2.88e-07	2.28e-06	6.00493
CTLA4	-0.609571	14.781	-6.12523	1.97e-09	2.21e-08	10.8245
CTSW	-0.897203	14.7811	-7.15442	3.42e-12	5.99e-11	17.0163
CXCR6	-0.626085	14.9458	-4.3378	1.78e-05	9.95e-05	2.06323
CXorf57	-0.506753	14.7968	-4.95558	1.02e-06	7.28e-06	4.78964
CYFIP2	-0.551205	14.7328	-8.2085	2.37e-15	6.72e-14	24.1367
CYGB	-0.515778	14.7555	-4.16625	3.71e-05	0.000192804	1.36508
CYTB	-0.601995	14.6066	-4.83236	1.85e-06	1.26e-05	4.21967
DDHD1	-1.00513	14.4989	-8.36539	7.55e-16	2.29e-14	25.2591
DDX11	-0.551543	14.8682	-9.4388	2.02e-19	1e-17	33.3396
DDX24	-0.634236	14.6689	-5.05599	6.24e-07	4.61e-06	5.26362
DENND4A	-0.621124	14.7229	-6.55626	1.51e-10	2.03e-09	13.3216
DENND5B	-0.751953	14.8654	-7.21926	2.23e-12	4.05e-11	17.4323
DGKA	-0.644859	14.7949	-9.85159	7.2e-21	4.41e-19	36.6217
DGKE	-0.537031	14.8643	-4.88261	1.46e-06	1e-05	4.45054
DIP2A	-0.756591	14.6195	-8.27289	1.48e-15	4.31e-14	24.5955
DKFZp667F0711	-0.766144	14.8375	-4.01456	6.97e-05	0.000339397	0.76954
DNAH11	-0.610026	14.8727	-6.25455	9.26e-10	1.09e-08	11.5588
DNAJC3	-0.673998	14.5702	-5.29821	1.83e-07	1.5e-06	6.44171
DOC2GP	-0.520937	14.8367	-5.86196	8.84e-09	8.98e-08	9.37004
DPY19L1P1	-0.534397	15.0593	-3.76928	0.000185461	0.000805281	-0.149881
DPYSL3	-0.862387	14.9128	-4.58607	5.86e-06	3.6e-05	3.11929
DSCR10	-0.785767	15.029	-5.37257	1.25e-07	1.05e-06	6.81318
DTL	-0.625426	14.9194	-4.3912	1.41e-05	8.04e-05	2.28583
DUSP2	-0.602801	15.0242	-5.25569	2.28e-07	1.83e-06	6.2314
E2F5	-0.70913	14.8373	-6.34116	5.54e-10	6.84e-09	12.0577
EIF2AK2	-0.584789	14.8261	-5.87607	8.17e-09	8.33e-08	9.44661
ELF2	-0.562057	14.871	-5.86063	8.91e-09	9.04e-08	9.36282
ELK4	-0.852657	14.4253	-6.8482	2.46e-11	3.74e-10	15.0922
ENO2	-0.721873	14.8129	-7.87875	2.5e-14	6.16e-13	21.8292
ENTPD4	-0.604911	14.5439	-5.7794	1.4e-08	1.37e-07	8.92515
EPB41	-0.620682	14.7988	-7.29662	1.34e-12	2.54e-11	17.9326
EXOG	-0.560173	14.7525	-6.89591	1.81e-11	2.82e-10	15.3875
EXOSC6	-0.775456	14.4617	-6.99343	9.72e-12	1.59e-10	15.9963
FAIM3	-0.670442	14.8895	-7.01543	8.44e-12	1.39e-10	16.1346
FAM113B	-0.534516	14.9405	-6.16991	1.52e-09	1.74e-08	11.0767
FAM120B	-0.539409	14.4808	-5.12097	4.51e-07	3.42e-06	5.57485
FAM123C	-0.65537	14.7002	-4.25934	2.5e-05	0.000134854	1.74069
FAM153A	-0.769111	14.9004	-6.16773	1.54e-09	1.76e-08	11.0644
FAM153B	-1.07272	14.762	-7.12198	4.23e-12	7.3e-11	16.8093
FAM157A	-0.538321	14.6611	-3.09455	0.00209366	0.00586725	-2.39598
FAM157B	-0.659618	14.5569	-3.50755	0.000497568	0.00184996	-1.07084
FAM159A	-0.571905	14.9104	-7.20514	2.45e-12	4.42e-11	17.3415
FAM184B	-0.56847	14.836	-5.00326	8.09e-07	5.87e-06	5.01362
FAM18B2.CDRT4	-0.546959	14.8938	-5.74824	1.66e-08	1.61e-07	8.75866
FAM57B	-0.722577	14.5249	-5.02441	7.29e-07	5.34e-06	5.11362
FAM85A	-0.696858	14.7979	-7.05692	6.45e-12	1.08e-10	16.3964
FARSB	-0.514949	14.7718	-6.54205	1.65e-10	2.21e-09	13.237
FBXL22	-0.557742	14.7878	-3.94588	9.22e-05	0.000435754	0.506649
FBXO48	-0.599269	14.7199	-6.76838	4.06e-11	5.96e-10	14.6018
FCER2	-0.619276	14.9146	-5.87173	8.37e-09	8.52e-08	9.42303
FCRL2	-0.500624	14.8354	-4.85639	1.65e-06	1.13e-05	4.32982
FCRL6	-0.814847	14.8304	-5.35046	1.4e-07	1.17e-06	6.70224
FCRLA	-0.644259	14.7877	-4.71441	3.24e-06	2.1e-05	3.6862
FKSG29	-0.544494	14.6998	-5.33633	1.5e-07	1.25e-06	6.63157
FLJ16734	-0.581912	14.8521	-6.01416	3.74e-09	4.02e-08	10.2042
FLJ21369	-0.675987	14.7132	-5.77831	1.41e-08	1.38e-07	8.91933
FLJ36848	-0.728997	14.764	-6.56648	1.42e-10	1.92e-09	13.3825
FLJ37448	-0.571187	14.76	-5.30169	1.8e-07	1.48e-06	6.45902
FLJ37505	-0.857654	15.4239	-4.06932	5.57e-05	0.000277049	0.982173
FLJ38379	-0.829545	14.8317	-6.64705	8.65e-11	1.2e-09	13.8654
FLJ41327	-0.758841	14.5683	-7.28357	1.46e-12	2.75e-11	17.8479
FLJ46446	-0.561109	14.9605	-4.60335	5.41e-06	3.35e-05	3.1948
FLT3LG	-0.856029	14.8479	-6.64219	8.91e-11	1.24e-09	13.8361
FNDC3A	-0.535817	14.6629	-7.19891	2.55e-12	4.59e-11	17.3014
FNIP1	-0.507641	14.7951	-4.1134	4.63e-05	0.000234651	1.15526
FOXI2	-0.537678	14.7833	-4.25025	2.6e-05	0.000139527	1.70368
FOXRED1	-0.501098	14.6309	-5.87792	8.09e-09	8.26e-08	9.45666
GABBR1	-0.670219	14.6459	-6.50616	2.05e-10	2.7e-09	13.024
GALM	-0.51956	14.8014	-6.65268	8.35e-11	1.16e-09	13.8993
GALNT12	-0.533478	14.8641	-5.35081	1.4e-07	1.17e-06	6.70401
GCET2	-0.53355	14.8465	-7.72757	7.17e-14	1.65e-12	20.7952
GCFC1	-0.564971	14.6625	-5.7056	2.1e-08	2.01e-07	8.53212
GEN1	-0.610677	14.7566	-6.75185	4.51e-11	6.56e-10	14.5008
GFI1	-0.736102	14.8745	-7.27019	1.6e-12	2.97e-11	17.7612
GHRLOS2	-0.624745	14.7963	-7.85535	2.94e-14	7.18e-13	21.6681
GINS2	-0.678905	14.983	-4.709	3.32e-06	2.15e-05	3.66199
GINS4	-0.571527	14.7745	-6.02441	3.53e-09	3.8e-08	10.2611
GNB5	-0.765565	14.6942	-5.84971	9.47e-09	9.57e-08	9.3037
GNLY	-0.814945	14.9504	-6.11023	2.15e-09	2.4e-08	10.7402
GOLGA2P5	-0.558102	14.8433	-9.09224	3.1e-18	1.3e-16	30.6568
GOLGA6L10	-0.529234	14.7677	-6.39545	4.01e-10	5.04e-09	12.3734
GOLGA8A	-0.980001	14.6204	-9.66347	3.33e-20	1.85e-18	35.1145
GOLGA8F	-0.907688	14.4352	-7.46266	4.4e-13	8.94e-12	19.0203
GP5	-0.690792	14.8066	-5.73633	1.78e-08	1.71e-07	8.69523
GPR141	-0.865386	14.6426	-5.26428	2.18e-07	1.76e-06	6.27373
GPR174	-1.09956	14.9679	-7.99502	1.1e-14	2.85e-13	22.6347
GPR52	-0.537294	14.7952	-6.12682	1.95e-09	2.19e-08	10.8335
GPR77	-0.655614	14.6487	-4.49667	8.79e-06	5.22e-05	2.73283
GPRASP1	-0.505685	14.8538	-4.34892	1.69e-05	9.51e-05	2.10939
GPRIN3	-0.595096	14.7209	-5.24814	2.37e-07	1.89e-06	6.1942
GRAP2	-0.608091	14.7192	-5.28122	2e-07	1.63e-06	6.35748
GSTM2	-0.721295	14.8604	-6.6009	1.15e-10	1.57e-09	13.5882
GTF2A1	-0.618714	14.3349	-5.00507	8.02e-07	5.83e-06	5.0222
GTF2IRD2B	-0.676534	14.6916	-8.11449	4.67e-15	1.27e-13	23.4717
GUSBP10	-0.615489	14.828	-6.13205	1.9e-09	2.13e-08	10.8629
GUSBP2	-0.576769	14.7769	-6.95385	1.25e-11	2.01e-10	15.7484
GUSBP3	-0.710254	14.7506	-7.0219	8.09e-12	1.34e-10	16.1753
GVINP1	-0.817423	14.5723	-8.88387	1.55e-17	5.87e-16	29.077
GZMB	-0.502825	14.8219	-4.00889	7.14e-05	0.000346265	0.747655
GZMK	-0.520548	14.8883	-3.46059	0.000590261	0.00213064	-1.22946
HAPLN2	-2.31267	12.9171	-6.32784	6e-10	7.36e-09	11.9806
HAUS3	-0.773041	14.6884	-6.75542	4.41e-11	6.42e-10	14.5226
HELB	-0.650275	14.6902	-7.09128	5.16e-12	8.77e-11	16.6141
HELLS	-0.811049	14.8548	-8.72682	5.1e-17	1.83e-15	27.9033
HEMGN	-0.876909	14.8635	-5.64013	3e-08	2.8e-07	8.18709
HEMK1	-0.821442	14.8051	-9.0858	3.26e-18	1.36e-16	30.6076
HERC2	-0.602047	14.6416	-7.60407	1.68e-13	3.64e-12	19.9618
HERC2P4	-1.27256	14.1694	-7.75313	6.01e-14	1.39e-12	20.9689
HERPUD2	-0.552362	14.6202	-5.95614	5.2e-09	5.47e-08	9.88409
HIPK3	-0.60437	14.4333	-4.51581	8.06e-06	4.83e-05	2.81499
HIST1H1A	-0.768381	14.744	-6.69059	6.6e-11	9.34e-10	14.1284
HIST1H1B	-0.716661	15.02	-5.44179	8.67e-08	7.5e-07	7.16301
HIST1H1T	-0.565873	14.9133	-4.32527	1.88e-05	0.000104565	2.01136
HIST1H2AG	-0.731235	14.8355	-6.61799	1.03e-10	1.42e-09	13.6907
HIST1H2AL	-0.568797	14.9199	-4.76786	2.52e-06	1.66e-05	3.92644
HIST1H2BF	-1.26739	14.4111	-7.64169	1.3e-13	2.87e-12	20.2146
HIST1H3B	-0.754963	14.8187	-6.36121	4.92e-10	6.12e-09	12.174
HIST1H3D	-0.735739	14.7316	-7.38841	7.25e-13	1.43e-11	18.5316
HIST1H3F	-0.625246	14.7391	-6.8525	2.39e-11	3.65e-10	15.1187
HIST1H3I	-0.527239	14.9255	-5.89817	7.22e-09	7.42e-08	9.56683
HIST1H4E	-1.02003	14.0975	-5.66144	2.67e-08	2.51e-07	8.299
HIST2H3A	-0.590285	15.0483	-4.19377	3.3e-05	0.00017368	1.47535
HKR1	-0.507239	14.8417	-7.37058	8.17e-13	1.6e-11	18.4148
HRASLS2	-0.796408	14.9584	-5.13338	4.24e-07	3.23e-06	5.63469
HRASLS5	-0.590532	14.8186	-5.84263	9.85e-09	9.92e-08	9.26537
HSPA8	-0.573889	14.7372	-5.59625	3.81e-08	3.49e-07	7.9578
HTRA4	-0.60554	14.7474	-5.59911	3.75e-08	3.44e-07	7.9727
IARS	-0.523226	14.7431	-7.24128	1.93e-12	3.54e-11	17.5743
IFI27	-0.556333	15.4552	-2.26846	0.0237731	0.0386057	-4.56602
IFI44L	-0.749931	15.1951	-3.84659	0.000137016	0.000617408	0.134052
IFITM1	-0.563442	14.818	-6.04013	3.22e-09	3.5e-08	10.3484
IGANRP	-1.51594	14.0926	-7.1667	3.16e-12	5.57e-11	17.0948
IGLL1	-0.505761	14.998	-4.8572	1.64e-06	1.13e-05	4.33351
IGLL5	-1.10578	14.9942	-5.51661	5.83e-08	5.21e-07	7.54558
IGSF9	-0.629057	14.7613	-5.49128	6.67e-08	5.91e-07	7.41554
IKZF2	-0.623087	14.8428	-7.0349	7.44e-12	1.24e-10	16.2573
IKZF3	-1.58142	14.5572	-8.91377	1.23e-17	4.74e-16	29.3022
IL18R1	-0.564901	14.9171	-2.82698	0.00490783	0.0111728	-3.16964
IL2RB	-0.579551	14.7208	-4.3009	2.09e-05	0.000114692	1.91087
IL2RG	-0.601479	14.7877	-7.81118	4.01e-14	9.57e-13	21.3651
IL32	-0.743156	14.7467	-6.97548	1.09e-11	1.77e-10	15.8837
IL6ST	-0.548935	14.5717	-6.27488	8.21e-10	9.8e-09	11.6753
IMMP1L	-0.675275	14.8398	-8.3314	9.68e-16	2.9e-14	25.0147
INPP4B	-0.815691	14.7208	-6.63258	9.46e-11	1.31e-09	13.7784
INTS4	-0.549611	14.6616	-7.74866	6.2e-14	1.43e-12	20.9385
IRF4	-0.741878	14.7533	-5.93847	5.75e-09	6.01e-08	9.7871
ISYNA1	-0.512721	14.8889	-6.20632	1.23e-09	1.42e-08	11.2834
ITGAL	-0.509341	14.5557	-4.81715	1.99e-06	1.34e-05	4.15017
ITGB3	-0.501124	14.6478	-2.65541	0.00820154	0.0164838	-3.63019
ITK	-0.88217	14.7164	-6.24388	9.86e-10	1.16e-08	11.4977
ITM2A	-0.821805	14.8116	-6.53855	1.68e-10	2.25e-09	13.2162
ITM2C	-0.875702	14.9202	-6.53777	1.69e-10	2.26e-09	13.2116
ITPKB	-0.817459	14.678	-9.05684	4.08e-18	1.68e-16	30.3866
ITPRIPL1	-0.617291	14.8385	-7.39549	6.92e-13	1.37e-11	18.578
IVNS1ABP	-0.543264	14.6596	-6.23943	1.01e-09	1.19e-08	11.4723
KAT6B	-0.504856	14.7751	-7.33196	1.06e-12	2.04e-11	18.1625
KBTBD3	-0.55462	14.7932	-6.77224	3.96e-11	5.83e-10	14.6254
KCNIP4	-0.914018	14.4854	-5.83781	1.01e-08	1.02e-07	9.23936
KCNRG	-0.684091	14.7385	-5.58875	3.96e-08	3.62e-07	7.91875
KCTD7	-0.605813	14.7564	-10.4759	3.93e-23	3.14e-21	41.7546
KDM5A	-0.983639	14.4257	-6.87112	2.12e-11	3.27e-10	15.2338
KDM6B	-0.717599	14.7075	-4.77902	2.39e-06	1.59e-05	3.97693
KIAA0748	-0.501158	14.9376	-5.26871	2.13e-07	1.72e-06	6.29564
KIAA2026	-0.552666	14.753	-9.1944	1.4e-18	6.16e-17	31.4405
KIR2DL2	-0.72983	14.8906	-6.16183	1.59e-09	1.82e-08	11.031
KIR2DS2	-0.598431	14.9232	-5.22491	2.67e-07	2.12e-06	6.08003
KIR2DS3	-0.533263	14.9897	-4.00079	7.38e-05	0.000356987	0.716488
KIR2DS4	-0.566418	14.8791	-5.87915	8.03e-09	8.21e-08	9.46335
KLF12	-0.59733	14.8126	-5.97584	4.65e-09	4.94e-08	9.99251
KLHL3	-0.519295	14.9532	-4.82327	1.93e-06	1.31e-05	4.17812
KLRC1	-0.510581	14.8485	-4.14641	4.04e-05	0.00020766	1.28603
KLRC3	-0.588854	14.8869	-4.57325	6.21e-06	3.8e-05	3.06344
KLRD1	-0.748061	14.8321	-5.82684	1.08e-08	1.08e-07	9.18011
KLRG1	-0.858444	14.9289	-6.71615	5.63e-11	8.06e-10	14.2835
KLRK1	-0.912844	14.8372	-6.06364	2.82e-09	3.09e-08	10.4794
LAG3	-0.520944	14.915	-4.12207	4.47e-05	0.00022724	1.18953
LANCL3	-0.944817	15.0409	-5.44763	8.41e-08	7.29e-07	7.19272
LARGE	-0.515962	14.836	-4.55912	6.62e-06	4.03e-05	3.00204
LATS1	-0.592759	14.6733	-6.70425	6.06e-11	8.63e-10	14.2112
LAX1	-0.809569	14.8486	-8.31728	1.07e-15	3.2e-14	24.9133
LCN2	-0.701042	14.8846	-4.42264	1.22e-05	7.06e-05	2.41808
LCTL	-0.527608	14.9425	-3.63997	0.000304236	0.00122932	-0.612706
LDLRAP1	-0.896986	14.5615	-5.78689	1.34e-08	1.33e-07	8.96533
LINC00282	-0.590501	14.7063	-3.88016	0.000119942	0.000549662	0.25905
LINC00299	-0.605481	14.8803	-6.67524	7.26e-11	1.02e-09	14.0355
LINC00402	-0.551243	14.9789	-3.78903	0.00017174	0.000752837	-0.077853
LINC00426	-0.52068	14.8036	-6.81002	3.13e-11	4.66e-10	14.857
LOC100127994	-0.72621	14.7512	-7.68019	9.96e-14	2.24e-12	20.4742
LOC100128019	-0.801939	14.8538	-8.36249	7.71e-16	2.33e-14	25.2382
LOC100128281	-0.700155	14.6262	-5.90607	6.9e-09	7.13e-08	9.60993
LOC100128333	-0.582499	14.9553	-4.01038	7.09e-05	0.000344622	0.753423
LOC100128477	-0.643645	14.5114	-5.45418	8.12e-08	7.06e-07	7.22602
LOC100128607	-0.597338	14.926	-3.16963	0.00163018	0.00485604	-2.16686
LOC100128668	-0.818729	14.6386	-5.05398	6.3e-07	4.66e-06	5.25404
LOC100128670	-0.591482	14.8071	-6.86635	2.19e-11	3.37e-10	15.2043
LOC100128697	-0.668641	14.7218	-4.56123	6.56e-06	4e-05	3.01122
LOC100128857	-0.563701	14.8237	-6.42984	3.26e-10	4.15e-09	12.5745
LOC100129089	-0.634281	14.761	-4.53369	7.44e-06	4.49e-05	2.89202
LOC100129112	-1.09311	14.5265	-8.23901	1.9e-15	5.45e-14	24.3537
LOC100129275	-0.633404	14.8439	-7.27148	1.58e-12	2.95e-11	17.7695
LOC100129280	-0.634438	14.8431	-5.31204	1.71e-07	1.41e-06	6.51043
LOC100129363	-0.582166	14.8585	-5.49132	6.67e-08	5.91e-07	7.41577
LOC100129373	-0.672196	14.8638	-6.83333	2.7e-11	4.08e-10	15.0005
LOC100129408	-0.859671	14.6262	-7.45256	4.71e-13	9.56e-12	18.9536
LOC100129447	-0.656893	14.6795	-5.25127	2.33e-07	1.87e-06	6.20959
LOC100129917	-0.764256	14.4888	-7.26342	1.67e-12	3.09e-11	17.7174
LOC100130193	-1.1054	14.5528	-7.53036	2.78e-13	5.85e-12	19.4694
LOC100130231	-0.567733	14.8285	-6.66988	7.51e-11	1.05e-09	14.0032
LOC100130276	-0.725159	14.6255	-6.84686	2.48e-11	3.77e-10	15.0839
LOC100130542	-0.524947	14.7367	-4.04169	6.24e-05	0.00030666	0.874553
LOC100130992	-0.593752	14.6391	-4.64116	4.55e-06	2.86e-05	3.36089
LOC100131015	-0.759206	14.706	-7.47278	4.11e-13	8.42e-12	19.0872
LOC100131067	-0.509592	14.8647	-4.98886	8.68e-07	6.26e-06	4.94579
LOC100131096	-0.656897	14.7699	-9.93219	3.72e-21	2.35e-19	37.2732
LOC100131150	-0.686341	14.7761	-7.35925	8.82e-13	1.72e-11	18.3406
LOC100131170	-0.504625	14.8688	-3.47814	0.000553881	0.00202415	-1.17042
LOC100131257	-0.714734	14.5192	-6.64764	8.62e-11	1.2e-09	13.869
LOC100131355	-0.695632	14.9059	-10.0841	1.06e-21	7.22e-20	38.5099
LOC100131608	-0.705553	14.8067	-4.78507	2.32e-06	1.54e-05	4.00432
LOC100131822	-0.54475	14.9523	-4.82323	1.93e-06	1.31e-05	4.17795
LOC100131929	-0.95853	14.6768	-6.9147	1.61e-11	2.53e-10	15.5043
LOC100132111	-0.797051	14.852	-6.97999	1.06e-11	1.72e-10	15.912
LOC100132495	-0.614664	14.6489	-5.17105	3.51e-07	2.71e-06	5.81714
LOC100132686	-0.690511	14.7914	-6.09987	2.28e-09	2.53e-08	10.6821
LOC100132741	-0.688085	14.8818	-9.29761	6.2e-19	2.84e-17	32.2384
LOC100132832	-0.540596	14.7564	-6.85313	2.38e-11	3.63e-10	15.1226
LOC100133089	-0.810846	14.3958	-6.81703	2.99e-11	4.47e-10	14.9001
LOC100133130	-0.671359	14.6638	-7.76244	5.63e-14	1.32e-12	21.0323
LOC100133319	-0.711617	14.8407	-7.34784	9.52e-13	1.85e-11	18.2661
LOC100133991	-0.587783	14.9328	-5.539	5.18e-08	4.65e-07	7.66096
LOC100190986	-1.11209	14.1591	-7.46758	4.26e-13	8.69e-12	19.0529
LOC100240734	-0.534994	14.9747	-3.99626	7.51e-05	0.000362931	0.699078
LOC100288069	-0.804051	14.5841	-4.62307	4.94e-06	3.08e-05	3.28125
LOC100288781	-0.546448	14.8799	-6.16746	1.54e-09	1.76e-08	11.0629
LOC100289097	-0.506745	14.8077	-6.85664	2.33e-11	3.56e-10	15.1443
LOC100289137	-0.508032	14.9082	-5.07949	5.55e-07	4.14e-06	5.37577
LOC100289511	-0.869586	14.8645	-7.79158	4.6e-14	1.09e-12	21.2311
LOC100505516	-0.700568	14.6225	-6.84824	2.46e-11	3.74e-10	15.0924
LOC100505576	-0.612792	14.7528	-6.55563	1.52e-10	2.04e-09	13.3178
LOC100505648	-0.527072	14.7375	-7.69543	8.96e-14	2.03e-12	20.5772
LOC100505657	-0.698278	14.8819	-7.34465	9.72e-13	1.88e-11	18.2453
LOC100505717	-0.667441	14.5396	-7.13337	3.92e-12	6.82e-11	16.8819
LOC100505725	-0.508314	14.8937	-6.55724	1.5e-10	2.02e-09	13.3274
LOC100505746	-0.548096	14.6997	-4.77681	2.41e-06	1.6e-05	3.96691
LOC100505815	-0.778341	14.704	-5.43237	9.11e-08	7.86e-07	7.11518
LOC100505857	-0.953595	14.6226	-7.98816	1.15e-14	2.98e-13	22.587
LOC100505951	-0.933472	14.2888	-6.45235	2.84e-10	3.66e-09	12.7067
LOC100505987	-0.943177	14.7818	-6.85369	2.37e-11	3.62e-10	15.1261
LOC100506001	-0.676047	14.8453	-5.39171	1.13e-07	9.61e-07	6.90952
LOC100506051	-0.746312	14.7661	-5.78477	1.36e-08	1.34e-07	8.95394
LOC100506157	-0.773251	14.7898	-6.97781	1.07e-11	1.74e-10	15.8983
LOC100506201	-0.635237	14.7838	-6.7509	4.53e-11	6.6e-10	14.4951
LOC100506312	-0.86884	14.5735	-6.95096	1.28e-11	2.04e-10	15.7303
LOC100506334	-0.529346	14.9435	-6.67162	7.43e-11	1.04e-09	14.0137
LOC100506458	-0.663098	14.617	-6.01295	3.76e-09	4.04e-08	10.1976
LOC100506499	-0.505932	14.9652	-5.48072	7.06e-08	6.22e-07	7.36151
LOC100506503	-0.61746	14.8101	-6.67031	7.49e-11	1.05e-09	14.0058
LOC100506523	-0.635808	14.7209	-4.43384	1.16e-05	6.75e-05	2.46537
LOC100506543	-0.845145	14.5587	-7.57436	2.06e-13	4.42e-12	19.7629
LOC100506636	-0.611984	14.775	-4.75959	2.62e-06	1.72e-05	3.88914
LOC100506673	-0.720519	14.6567	-7.2732	1.56e-12	2.92e-11	17.7807
LOC100506710	-0.526119	14.6786	-7.30491	1.27e-12	2.4e-11	17.9864
LOC100506774	-0.624308	14.7628	-6.14135	1.8e-09	2.03e-08	10.9153
LOC100506849	-0.5776	14.8616	-4.79066	2.26e-06	1.51e-05	4.0297
LOC100506915	-0.644146	14.9262	-4.6029	5.42e-06	3.35e-05	3.1928
LOC100506935	-1.01639	14.4395	-6.86603	2.19e-11	3.37e-10	15.2023
LOC100506950	-0.791976	14.6028	-5.47351	7.33e-08	6.43e-07	7.32464
LOC100506965	-0.770243	14.7381	-8.69041	6.72e-17	2.36e-15	27.6333
LOC100506985	-0.651869	14.9466	-5.47504	7.27e-08	6.39e-07	7.33247
LOC100507006	-0.642831	14.7187	-3.97528	8.18e-05	0.000392078	0.618669
LOC100507042	-1.17698	14.2532	-8.04136	7.88e-15	2.09e-13	22.9582
LOC100507101	-0.75812	14.6699	-6.85868	2.3e-11	3.52e-10	15.1569
LOC100507131	-0.568917	14.7808	-6.47498	2.48e-10	3.22e-09	12.8399
LOC100507196	-0.588856	14.6954	-5.37546	1.23e-07	1.04e-06	6.82767
LOC100507213	-0.532555	14.8586	-4.75547	2.67e-06	1.75e-05	3.87052
LOC100507218	-0.526403	14.9464	-3.79869	0.000165382	0.00072825	-0.0424878
LOC100507266	-0.618264	14.8551	-6.09761	2.31e-09	2.56e-08	10.6694
LOC100507280	-0.749363	14.7137	-7.79341	4.54e-14	1.08e-12	21.2436
LOC100507312	-0.503087	14.8295	-4.22098	2.94e-05	0.00015625	1.58501
LOC100507387	-0.592309	14.8384	-5.14236	4.05e-07	3.1e-06	5.6781
LOC100507411	-0.517561	14.8088	-6.06471	2.8e-09	3.07e-08	10.4854
LOC100507417	-0.627794	14.5937	-4.37572	1.51e-05	8.55e-05	2.22105
LOC100507427	-0.781938	14.8578	-7.11775	4.35e-12	7.47e-11	16.7823
LOC100507445	-0.659364	14.7928	-7.85681	2.91e-14	7.11e-13	21.6782
LOC100507575	-0.5935	15.0732	-4.31785	1.94e-05	0.000107661	1.98071
LOC100507803	-1.11463	14.1228	-6.05963	2.88e-09	3.15e-08	10.457
LOC100508118	-0.508834	14.9592	-4.91517	1.24e-06	8.68e-06	4.60128
LOC100508227	-0.568065	14.9289	-6.27291	8.31e-10	9.9e-09	11.664
LOC100508869	-0.633121	14.698	-6.11029	2.15e-09	2.4e-08	10.7405
LOC100508939	-0.672205	14.7645	-6.00574	3.92e-09	4.21e-08	10.1576
LOC100509105	-0.562792	14.7001	-2.92152	0.0036581	0.00896814	-2.90397
LOC100509213	-0.70863	14.5748	-4.57125	6.27e-06	3.83e-05	3.05475
LOC100509256	-0.831086	14.5994	-7.94383	1.58e-14	3.98e-13	22.279
LOC100509487	-1.05482	14.2364	-6.99482	9.64e-12	1.58e-10	16.0051
LOC100509671	-0.527179	14.807	-4.96594	9.72e-07	6.94e-06	4.83814
LOC100652752	-0.623173	14.6423	-5.75403	1.61e-08	1.56e-07	8.78958
LOC100652784	-0.599237	14.8367	-5.79394	1.29e-08	1.28e-07	9.00313
LOC100652903	-0.778378	14.9938	-6.85665	2.33e-11	3.56e-10	15.1443
LOC100652927	-1.14439	14.5945	-8.71984	5.38e-17	1.92e-15	27.8515
LOC100653014	-0.701954	14.7483	-5.65625	2.75e-08	2.58e-07	8.27171
LOC100653120	-0.514302	14.8462	-5.04662	6.53e-07	4.81e-06	5.21903
LOC100653210	-0.912296	15.1317	-6.56341	1.45e-10	1.95e-09	13.3641
LOC100653515	-0.646579	14.7106	-4.97205	9.43e-07	6.76e-06	4.86677
LOC283270	-0.739166	14.9219	-4.84981	1.7e-06	1.16e-05	4.29961
LOC283516	-1.12012	14.7751	-5.60185	3.69e-08	3.39e-07	7.98695
LOC283693	-0.506784	14.9434	-7.52947	2.8e-13	5.88e-12	19.4634
LOC283710	-0.643831	15.0586	-4.60151	5.46e-06	3.37e-05	3.18672
LOC283922	-0.618232	14.694	-6.86059	2.27e-11	3.48e-10	15.1687
LOC285178	-0.599747	14.6645	-5.09129	5.23e-07	3.92e-06	5.43224
LOC286071	-0.534533	14.6707	-4.77822	2.4e-06	1.59e-05	3.97332
LOC286109	-0.66008	14.6172	-4.95033	1.05e-06	7.45e-06	4.76508
LOC374443	-0.518076	14.836	-8.13716	3.97e-15	1.1e-13	23.6315
LOC389765	-0.568396	14.8424	-5.20832	2.9e-07	2.29e-06	5.9988
LOC391322	-0.699145	14.4888	-4.07433	5.45e-05	0.000271783	1.00176
LOC401847	-0.686229	15.0221	-5.70545	2.1e-08	2.01e-07	8.5313
LOC441666	-0.545262	14.7967	-5.59106	3.91e-08	3.58e-07	7.93075
LOC606724	-0.608709	14.7269	-4.63762	4.62e-06	2.9e-05	3.34529
LOC641746	-0.605578	14.6065	-7.01605	8.4e-12	1.39e-10	16.1385
LOC644450	-0.516921	14.7796	-4.16031	3.81e-05	0.000196915	1.34137
LOC644714	-0.938468	14.3004	-6.79542	3.43e-11	5.08e-10	14.7674
LOC646329	-0.75081	14.7936	-6.52768	1.8e-10	2.39e-09	13.1516
LOC646903	-0.616079	14.79	-4.87072	1.54e-06	1.06e-05	4.39571
LOC650368	-0.659903	14.5256	-6.75974	4.29e-11	6.27e-10	14.549
LOC653061	-0.865688	14.4867	-6.19999	1.28e-09	1.48e-08	11.2474
LOC728407	-0.589645	14.5595	-6.91412	1.62e-11	2.54e-10	15.5007
LOC728558	-0.575287	14.7866	-6.44741	2.93e-10	3.76e-09	12.6776
LOC728715	-0.552339	14.9005	-5.32382	1.61e-07	1.33e-06	6.56911
LOC729264	-0.532183	14.9055	-3.193	0.0015065	0.00457123	-2.09445
LOC729451	-0.689586	14.7263	-4.00056	7.38e-05	0.000357177	0.715596
LOC729513	-0.635965	14.6005	-6.84676	2.48e-11	3.77e-10	15.0833
LOC729696	-0.761986	14.6202	-7.66047	1.14e-13	2.54e-12	20.3411
LOC729770	-0.962016	14.9053	-5.56072	4.61e-08	4.18e-07	7.77324
LOC731275	-0.530357	14.6411	-3.83841	0.000141508	0.000634796	0.103769
LOC93432	-0.518794	15.0042	-2.7969	0.00538006	0.0119644	-3.25239
LONP2	-0.583256	14.7569	-5.66718	2.59e-08	2.44e-07	8.32922
LRCH1	-0.717434	14.6055	-7.31307	1.2e-12	2.29e-11	18.0395
LRP2	-0.516414	14.662	-4.23025	2.83e-05	0.000150587	1.62249
LRRC37A2	-0.750262	14.4472	-5.92953	6.05e-09	6.3e-08	9.73816
LRRC37A3	-0.60296	14.6814	-7.15985	3.3e-12	5.8e-11	17.0511
LRRN3	-0.760634	14.9004	-4.61755	5.07e-06	3.15e-05	3.25704
LSM14B	-0.500622	14.4507	-4.59548	5.61e-06	3.46e-05	3.16035
LTF	-0.522515	15.1443	-2.29207	0.0223611	0.0366852	-4.51301
LTK	-0.58501	14.8208	-7.03576	7.4e-12	1.23e-10	16.2627
LUZP6	-1.32783	13.6268	-5.598	3.77e-08	3.46e-07	7.96692
LY6E	-0.927164	14.6018	-5.6991	2.18e-08	2.08e-07	8.49772
LY6G5B	-0.731633	14.5712	-6.3428	5.49e-10	6.79e-09	12.0672
LY9	-0.589974	14.8411	-7.19132	2.68e-12	4.8e-11	17.2527
LYSMD1	-0.504352	14.8053	-5.35211	1.39e-07	1.16e-06	6.7105
MAPK8	-0.505989	14.6343	-6.17849	1.45e-09	1.66e-08	11.1254
MBNL3	-0.602261	14.642	-5.38178	1.19e-07	1.01e-06	6.85949
MCM4	-0.810881	14.8837	-7.29703	1.34e-12	2.53e-11	17.9352
MCM8	-0.5206	14.8222	-6.75858	4.32e-11	6.31e-10	14.5419
MDN1	-0.760217	14.6939	-7.51073	3.18e-13	6.62e-12	19.3389
MDS2	-0.718675	14.8978	-5.06286	6.03e-07	4.47e-06	5.29636
MED18	-0.853817	14.1422	-5.65021	2.84e-08	2.66e-07	8.23998
MGC12916	-0.961102	14.8322	-6.69155	6.56e-11	9.29e-10	14.1342
MGC39372	-0.536192	14.8682	-5.89648	7.28e-09	7.49e-08	9.55765
MIR17HG	-1.04092	14.7436	-8.73551	4.78e-17	1.73e-15	27.9679
MIR600HG	-0.714003	14.884	-6.40475	3.79e-10	4.78e-09	12.4277
MKRN3	-0.942622	15.0029	-7.14616	3.61e-12	6.3e-11	16.9635
MON2	-0.7005	14.5181	-8.43105	4.65e-16	1.46e-14	25.7335
MOV10	-0.568914	14.7817	-7.05889	6.37e-12	1.07e-10	16.4088
MPHOSPH9	-0.521936	14.8404	-7.96506	1.36e-14	3.47e-13	22.4263
MPV17L	-0.530969	14.7776	-4.63775	4.62e-06	2.9e-05	3.34584
MREG	-0.614368	14.8464	-7.91172	1.98e-14	4.94e-13	22.0567
MRPL42P5	-0.603773	14.7658	-6.5696	1.39e-10	1.88e-09	13.401
MTRF1	-0.528443	14.6501	-8.41712	5.16e-16	1.6e-14	25.6327
MTRNR2L2	-0.879402	14.3022	-5.71054	2.05e-08	1.96e-07	8.55831
MTX3	-0.690907	14.8404	-6.62242	1.01e-10	1.39e-09	13.7173
MYBL1	-0.619575	14.895	-5.7285	1.85e-08	1.78e-07	8.6536
MYH11	-0.51072	14.8945	-4.54485	7.07e-06	4.29e-05	2.94022
MZB1	-0.708866	15.0466	-5.90778	6.84e-09	7.06e-08	9.61928
NAA40	-0.630326	14.8641	-8.43123	4.65e-16	1.45e-14	25.7348
NAP1L4	-0.618255	14.6257	-8.56944	1.67e-16	5.52e-15	26.7421
NCAPD3	-0.508514	14.7648	-5.68217	2.39e-08	2.27e-07	8.40825
NCOA2	-0.695149	14.6703	-7.18466	2.8e-12	4.99e-11	17.2099
NCR1	-0.613326	14.7768	-5.85942	8.97e-09	9.09e-08	9.35626
NCR3	-0.53388	14.9116	-5.03055	7.07e-07	5.19e-06	5.14272
ND2	-0.5705	14.6701	-4.8852	1.44e-06	9.93e-06	4.46248
ND3	-0.957862	14.3876	-5.9563	5.2e-09	5.47e-08	9.88496
ND4	-0.578295	14.727	-4.96901	9.57e-07	6.85e-06	4.85254
ND4L	-0.715118	14.4618	-4.63386	4.7e-06	2.95e-05	3.32874
ND5	-0.519315	14.6981	-4.50946	8.3e-06	4.96e-05	2.78768
NDFIP2	-0.516462	14.8782	-5.03233	7.01e-07	5.14e-06	5.15117
NEDD9	-0.626357	14.9184	-6.73325	5.06e-11	7.31e-10	14.3875
NFATC2	-0.856373	14.774	-8.94041	1e-17	3.93e-16	29.5032
NFATC3	-0.723722	14.7155	-7.13017	4.01e-12	6.95e-11	16.8615
NHLH2	-0.581727	14.953	-5.17594	3.42e-07	2.65e-06	5.84089
NMT2	-0.584901	14.8815	-5.97748	4.61e-09	4.9e-08	10.0016
NMUR1	-0.526338	14.8755	-4.29849	2.11e-05	0.000115696	1.90097
NOG	-0.89142	15.0376	-4.91803	1.23e-06	8.59e-06	4.6146
NPCDR1	-0.733887	14.7626	-5.55047	4.87e-08	4.4e-07	7.72019
NPIP	-0.532391	14.6127	-6.04682	3.1e-09	3.38e-08	10.3856
NPSA	-0.755388	14.6746	-5.97085	4.79e-09	5.07e-08	9.96501
NR1H4	-0.660524	14.8633	-6.02487	3.52e-09	3.79e-08	10.2637
NR2C2	-0.581277	14.5458	-6.57778	1.33e-10	1.8e-09	13.4499
NRBP2	-0.674861	14.742	-6.84305	2.54e-11	3.86e-10	15.0604
NS3BP	-0.638637	14.7111	-7.12278	4.21e-12	7.26e-11	16.8144
NT5C2	-0.639631	14.6533	-5.13079	4.29e-07	3.27e-06	5.62218
NTN5	-0.602874	14.7878	-6.14329	1.78e-09	2.01e-08	10.9263
OCR1	-1.24126	14.6668	-6.81742	2.98e-11	4.46e-10	14.9025
OR2A9P	-0.697783	14.8808	-7.42607	5.63e-13	1.13e-11	18.779
OR2T27	-0.509435	14.9042	-4.66356	4.1e-06	2.6e-05	3.45989
OTUD7A	-0.506984	14.9821	-5.20977	2.88e-07	2.27e-06	6.0059
OTUD7B	-0.70692	14.8372	-7.42066	5.84e-13	1.17e-11	18.7434
OXCT1	-0.578964	14.7288	-5.70955	2.06e-08	1.97e-07	8.55307
OXNAD1	-0.517722	14.8229	-4.79111	2.25e-06	1.5e-05	4.03174
P2RX5	-0.549746	14.8776	-7.03876	7.26e-12	1.21e-10	16.2816
P2RY10	-0.972076	14.8278	-7.64435	1.27e-13	2.82e-12	20.2324
PAPL	-0.973058	14.8976	-6.22473	1.1e-09	1.29e-08	11.3883
PARP15	-1.00167	14.8456	-8.794	3.07e-17	1.13e-15	28.4036
PARP6	-0.562501	14.6421	-6.15521	1.66e-09	1.88e-08	10.9936
PATZ1	-0.678197	14.7924	-5.7007	2.16e-08	2.06e-07	8.50617
PAWR	-0.690143	14.6555	-6.36715	4.75e-10	5.92e-09	12.2086
PCBP1.AS1	-0.533607	14.7777	-5.93663	5.81e-09	6.07e-08	9.77703
PDE7A	-0.687565	14.6877	-8.80586	2.8e-17	1.03e-15	28.4922
PDP2	-0.813836	14.7394	-7.71692	7.72e-14	1.76e-12	20.7229
PDPR	-0.541751	14.5851	-6.24018	1.01e-09	1.18e-08	11.4765
PDXDC2P	-0.601416	14.7119	-7.82437	3.66e-14	8.77e-13	21.4555
PERP	-0.595791	14.8422	-4.73754	2.9e-06	1.9e-05	3.78984
PIK3IP1	-0.607213	14.869	-6.49813	2.15e-10	2.83e-09	12.9766
PIKFYVE	-0.608548	14.5133	-6.70835	5.91e-11	8.42e-10	14.2361
PIP4K2A	-0.59499	14.6001	-7.27426	1.55e-12	2.9e-11	17.7875
PITPNC1	-0.516653	14.6931	-6.05087	3.03e-09	3.3e-08	10.4082
PKN2	-0.526169	14.7113	-6.07669	2.61e-09	2.87e-08	10.5523
PLCG1	-0.705921	14.8616	-7.4944	3.55e-13	7.34e-12	19.2305
PLCXD2	-0.610879	14.7796	-6.40775	3.72e-10	4.7e-09	12.4452
PLEKHG1	-0.911291	14.9215	-6.87438	2.08e-11	3.21e-10	15.254
PLGLB1	-0.540113	14.7881	-5.87754	8.1e-09	8.27e-08	9.45461
PMS2P4	-0.627343	14.4849	-6.46426	2.65e-10	3.42e-09	12.7767
PMS2P5	-0.530088	14.6183	-7.32065	1.14e-12	2.18e-11	18.0888
POLE2	-0.527721	14.8914	-5.11919	4.55e-07	3.45e-06	5.56629
POLR1E	-0.534577	14.8196	-6.72144	5.45e-11	7.81e-10	14.3156
POM121	-0.576157	14.6251	-7.54825	2.46e-13	5.22e-12	19.5886
PPM1A	-0.621201	14.6256	-5.80052	1.25e-08	1.24e-07	9.03848
PPM1K	-0.653249	14.8161	-7.19004	2.71e-12	4.83e-11	17.2445
PPP3R1	-0.583026	14.311	-4.5382	7.29e-06	4.4e-05	2.91147
PPP4R1L	-0.522452	14.7716	-5.30152	1.8e-07	1.48e-06	6.45815
PPTC7	-0.72253	14.3453	-6.4808	2.39e-10	3.12e-09	12.8742
PRDX2	-0.652784	14.6555	-5.07882	5.57e-07	4.15e-06	5.37257
PRELID2	-0.506122	14.8768	-5.57154	4.35e-08	3.95e-07	7.82935
PRKACB	-0.627395	14.798	-7.83208	3.46e-14	8.36e-13	21.5083
PRR20B	-0.681775	14.5671	-5.75613	1.59e-08	1.55e-07	8.80077
PRR5	-0.64582	14.9181	-8.54477	2e-16	6.53e-15	26.5614
PRSS23	-0.505967	14.8333	-3.61343	0.000336157	0.00133692	-0.705782
PSIMCT.1	-0.621821	14.669	-5.20681	2.92e-07	2.31e-06	5.99145
PSPC1	-0.566564	14.6661	-5.50321	6.26e-08	5.57e-07	7.47669
PTCH1	-0.515628	14.8766	-6.87233	2.11e-11	3.25e-10	15.2413
PTPRC	-0.506664	14.607	-5.39418	1.11e-07	9.52e-07	6.92193
PTPRCAP	-0.884028	14.6817	-6.93166	1.44e-11	2.29e-10	15.6099
PUM2	-0.599879	14.4973	-5.05975	6.12e-07	4.53e-06	5.28153
PYHIN1	-0.674885	14.8896	-7.94138	1.6e-14	4.05e-13	22.262
Q68PJ0	-0.557402	14.926	-5.10966	4.77e-07	3.6e-06	5.52044
Q7Z2X8	-0.742654	14.6769	-5.54037	5.14e-08	4.62e-07	7.668
Q8SQ10	-0.742255	14.834	-6.85311	2.38e-11	3.63e-10	15.1225
QPCTL	-0.738505	14.6191	-5.89828	7.21e-09	7.42e-08	9.56746
RAB30	-0.812315	14.8334	-7.95064	1.5e-14	3.83e-13	22.3262
RAB39B	-0.609718	14.8077	-7.86585	2.73e-14	6.7e-13	21.7404
RAB40B	-0.686392	14.7556	-6.19874	1.29e-09	1.49e-08	11.2403
RABEPK	-0.536811	14.7416	-4.88339	1.45e-06	1e-05	4.45414
RALGAPA2	-0.509623	14.8972	-4.3394	1.76e-05	9.89e-05	2.06987
RAPGEF6	-0.540723	14.7651	-8.41604	5.2e-16	1.61e-14	25.6248
RASA2	-0.532792	14.6972	-6.09467	2.35e-09	2.61e-08	10.6529
RBM15	-0.510728	14.6731	-6.29796	7.17e-10	8.65e-09	11.8082
RBM33	-0.790967	14.451	-6.92973	1.46e-11	2.32e-10	15.5978
RBPMS2	-0.805071	14.9928	-4.30515	2.05e-05	0.000112906	1.92836
RELA	-0.507207	14.65	-2.26054	0.0242632	0.0392565	-4.58366
REST	-0.635274	14.4619	-5.47916	7.12e-08	6.26e-07	7.3535
RFX3	-0.730899	14.6548	-8.19742	2.57e-15	7.24e-14	24.058
RGPD6	-1.22604	14.1435	-7.33533	1.03e-12	2e-11	18.1845
RHOH	-0.582193	14.7385	-6.4009	3.88e-10	4.88e-09	12.4052
RMRP	-0.774023	14.6322	-4.57923	6.04e-06	3.7e-05	3.08946
RN18S1	-1.48013	14.1961	-5.32587	1.59e-07	1.32e-06	6.57935
RN28S1	-0.714265	14.0339	-2.70169	0.00715877	0.014859	-3.50871
RN5.8S1	-1.29816	14.0567	-5.22138	2.72e-07	2.15e-06	6.06273
RN7SK	-0.753112	14.6525	-4.19988	3.22e-05	0.000169624	1.49989
RNF144A	-1.32639	14.6462	-9.55019	8.3e-20	4.36e-18	34.2162
RNF167	-0.503966	14.6042	-5.55267	4.81e-08	4.35e-07	7.73155
RNF19B	-0.540845	14.7776	-4.30117	2.08e-05	0.000114627	1.91199
RNF213	-0.560563	14.7627	-6.47812	2.43e-10	3.16e-09	12.8584
RNF222	-0.509639	14.7017	-4.47731	9.59e-06	5.65e-05	2.65002
RORA	-0.865234	14.7618	-6.94181	1.35e-11	2.16e-10	15.6732
RPL36A.HNRNPH2	-0.514742	14.5351	-4.70975	3.31e-06	2.14e-05	3.66533
RPS16P5	-1.0004	14.4569	-5.71069	2.04e-08	1.96e-07	8.55912
RSAD2	-0.545567	15.0147	-4.59946	5.51e-06	3.4e-05	3.17775
RTN4R	-0.516484	14.9032	-5.29236	1.89e-07	1.54e-06	6.41268
S1PR1	-0.502634	14.749	-4.50701	8.39e-06	5.01e-05	2.77715
SCARNA1	-0.682492	14.6701	-6.18582	1.39e-09	1.59e-08	11.167
SCARNA23	-0.721993	14.7799	-8.41832	5.11e-16	1.58e-14	25.6413
SCARNA6	-0.769859	14.6728	-6.42195	3.42e-10	4.34e-09	12.5283
SCARNA7	-0.682814	14.7428	-5.83931	1e-08	1.01e-07	9.24745
SCARNA8	-0.562985	14.5814	-6.31437	6.5e-10	7.91e-09	11.9028
SCARNA9L	-1.08231	14.9064	-5.59122	3.91e-08	3.58e-07	7.93159
SDPR	-0.555368	14.6585	-3.67623	0.00026519	0.00109426	-0.484444
SEC61A2	-1.0586	14.7041	-8.42212	4.97e-16	1.55e-14	25.6688
SECISBP2L	-0.53557	14.5131	-5.45466	8.1e-08	7.05e-07	7.22849
SEMA7A	-0.802339	14.6901	-6.53535	1.72e-10	2.29e-09	13.1971
SEPT7L	-0.615045	14.5137	-6.25494	9.24e-10	1.09e-08	11.561
SERINC5	-0.623389	14.7459	-6.6668	7.65e-11	1.07e-09	13.9845
SF3B1	-0.615062	14.4886	-5.55078	4.86e-08	4.39e-07	7.72182
SFXN2	-0.727523	14.799	-7.70386	8.45e-14	1.92e-12	20.6344
SGO1	-0.574233	14.709	-6.72237	5.42e-11	7.77e-10	14.3213
SH2D1A	-0.512293	14.8624	-4.70719	3.35e-06	2.16e-05	3.65389
SH2D2A	-0.608406	14.9296	-6.6514	8.42e-11	1.17e-09	13.8916
SIDT1	-1.02886	14.7414	-9.54283	8.8e-20	4.61e-18	34.158
SKI	-1.02369	14.2621	-7.24551	1.88e-12	3.45e-11	17.6016
SLAMF1	-0.558645	14.8394	-7.15283	3.46e-12	6.05e-11	17.0062
SLAMF6	-1.23006	14.7498	-9.56528	7.35e-20	3.9e-18	34.3354
SLC1A4	-0.509143	14.8191	-5.22152	2.71e-07	2.15e-06	6.06345
SLC25A4	-0.748529	14.871	-7.31798	1.16e-12	2.22e-11	18.0714
SLC25A40	-0.510931	14.6921	-4.21544	3.01e-05	0.000159617	1.56264
SLC25A42	-0.715543	14.7746	-7.49161	3.62e-13	7.47e-12	19.212
SLC30A4	-0.841914	14.8033	-9.01323	5.71e-18	2.3e-16	30.0548
SLC35D1	-0.551183	14.6684	-6.05826	2.9e-09	3.18e-08	10.4494
SLC35E2	-0.509835	14.6075	-6.26883	8.51e-10	1.01e-08	11.6406
SLC38A11	-0.514448	15.0526	-3.79858	0.000165455	0.000728472	-0.0429021
SLC38A5	-0.505967	14.9104	-6.56674	1.42e-10	1.91e-09	13.384
SLC4A10	-0.526678	15.1587	-3.98106	7.99e-05	0.000384012	0.640786
SLED1	-0.6651	14.5813	-3.37372	0.000805546	0.00275445	-1.5175
SLFN12L	-0.856799	14.7567	-8.53091	2.22e-16	7.22e-15	26.4601
SLFN13	-0.594966	14.7829	-6.99884	9.39e-12	1.54e-10	16.0303
SMA4	-0.545419	14.7496	-6.18453	1.4e-09	1.61e-08	11.1596
SMG1	-0.661951	14.4828	-6.76003	4.28e-11	6.26e-10	14.5508
SMURF2	-0.622107	14.692	-6.30769	6.76e-10	8.2e-09	11.8642
SNHG13	-0.69459	14.7138	-6.15696	1.64e-09	1.86e-08	11.0035
SNORA11B	-0.633916	14.8122	-4.8342	1.84e-06	1.24e-05	4.22809
SNORA11C	-0.510433	14.8472	-4.26026	2.49e-05	0.000134389	1.74444
SNORA12	-0.543101	14.7563	-4.9176	1.23e-06	8.6e-06	4.61255
SNORA14A	-0.555067	14.7814	-3.60753	0.000343675	0.0013631	-0.726405
SNORA15	-0.575827	14.7907	-5.47862	7.14e-08	6.27e-07	7.35076
SNORA16A	-0.627405	14.4629	-3.44877	0.000616003	0.00220939	-1.26906
SNORA16B	-0.914365	14.6957	-6.53932	1.68e-10	2.24e-09	13.2207
SNORA18	-0.730032	14.6508	-6.68887	6.67e-11	9.42e-10	14.118
SNORA22	-0.520809	14.76	-5.68739	2.32e-08	2.21e-07	8.4358
SNORA23	-0.636047	14.6284	-4.80633	2.1e-06	1.41e-05	4.10089
SNORA2A	-0.866177	14.5189	-6.52461	1.83e-10	2.43e-09	13.1334
SNORA34	-0.725019	14.4196	-3.75456	0.000196356	0.000846284	-0.203344
SNORA4	-0.906235	14.5472	-7.23727	1.98e-12	3.63e-11	17.5484
SNORA54	-1.90487	13.5122	-6.58468	1.27e-10	1.72e-09	13.4912
SNORA63	-0.74878	14.7355	-5.64535	2.92e-08	2.73e-07	8.2145
SNORA73A	-0.523329	14.7629	-3.18052	0.00157141	0.00471863	-2.13316
SNORA81	-1.13212	14.5072	-7.76395	5.57e-14	1.3e-12	21.0426
SNORD103A	-0.546236	14.6404	-4.94393	1.08e-06	7.67e-06	4.73521
SNORD105B	-1.00385	14.3537	-6.36107	4.92e-10	6.12e-09	12.1732
SNORD107	-1.06875	14.6127	-8.59813	1.34e-16	4.51e-15	26.9526
SNORD108	-0.895151	14.7596	-6.77072	4e-11	5.88e-10	14.6161
SNORD109B	-0.681235	14.8509	-6.2174	1.15e-09	1.34e-08	11.3465
SNORD110	-0.816273	14.5924	-5.79374	1.29e-08	1.28e-07	9.00207
SNORD116.19	-0.520093	14.765	-5.47742	7.18e-08	6.31e-07	7.3446
SNORD11B	-0.613166	14.8694	-7.02752	7.8e-12	1.29e-10	16.2108
SNORD121B	-0.616979	14.9086	-4.50511	8.46e-06	5.04e-05	2.769
SNORD15A	-1.01945	14.3262	-6.14143	1.8e-09	2.03e-08	10.9158
SNORD15B	-1.06762	14.5017	-5.86024	8.93e-09	9.06e-08	9.36073
SNORD16	-0.684374	14.7142	-5.9098	6.76e-09	7e-08	9.63031
SNORD18B	-0.687751	14.7233	-5.9457	5.52e-09	5.78e-08	9.82674
SNORD19	-0.675485	14.6531	-6.8098	3.13e-11	4.66e-10	14.8557
SNORD1A	-0.703537	14.8445	-7.54989	2.43e-13	5.17e-12	19.5994
SNORD21	-0.543846	14.6874	-5.17059	3.51e-07	2.72e-06	5.8149
SNORD26	-0.905956	14.2883	-4.60646	5.34e-06	3.3e-05	3.20842
SNORD27	-0.724724	14.6732	-4.59292	5.68e-06	3.5e-05	3.14919
SNORD28	-0.523408	14.7892	-4.68387	3.73e-06	2.39e-05	3.54998
SNORD30	-0.675399	14.7507	-4.87169	1.53e-06	1.05e-05	4.40018
SNORD32B	-0.557066	14.8232	-5.90562	6.92e-09	7.14e-08	9.60747
SNORD34	-0.515904	14.8525	-5.09803	5.06e-07	3.8e-06	5.46458
SNORD37	-0.589023	14.7698	-4.95222	1.04e-06	7.39e-06	4.77394
SNORD42B	-0.809648	14.6904	-6.71453	5.69e-11	8.13e-10	14.2736
SNORD45A	-0.926165	14.3401	-6.56375	1.44e-10	1.95e-09	13.3662
SNORD45B	-0.86152	14.3951	-6.34331	5.47e-10	6.77e-09	12.0702
SNORD46	-0.804393	14.5231	-5.68489	2.35e-08	2.24e-07	8.42261
SNORD5	-0.519656	14.7342	-6.23959	1.01e-09	1.19e-08	11.4732
SNORD53	-0.53603	14.7771	-5.23395	2.55e-07	2.03e-06	6.12443
SNORD56B	-0.535484	14.8078	-4.86157	1.61e-06	1.1e-05	4.35362
SNORD58C	-0.628501	14.6668	-6.82739	2.8e-11	4.22e-10	14.9639
SNORD67	-0.590599	14.7457	-3.16724	0.00164332	0.00488427	-2.17421
SNORD68	-0.590557	14.5069	-4.60121	5.47e-06	3.38e-05	3.18544
SNORD69	-0.515016	14.8689	-5.87628	8.16e-09	8.33e-08	9.44776
SNORD70	-0.568116	14.7499	-5.83921	1e-08	1.01e-07	9.24692
SNORD71	-0.57996	14.7177	-4.4703	9.89e-06	5.81e-05	2.62016
SNORD72	-0.683413	14.7961	-5.23779	2.5e-07	1.99e-06	6.14326
SNORD75	-0.870418	14.7666	-7.17699	2.95e-12	5.23e-11	17.1608
SNORD77	-0.549659	14.8367	-5.80228	1.23e-08	1.23e-07	9.0479
SNORD8	-0.846391	14.499	-6.50962	2.01e-10	2.64e-09	13.0445
SNORD89	-0.574162	14.6298	-4.45081	1.08e-05	6.29e-05	2.53726
SNORD90	-1.10362	14.4772	-7.70405	8.44e-14	1.92e-12	20.6356
SNORD91A	-0.628299	14.7185	-6.63814	9.14e-11	1.26e-09	13.8118
SNORD97	-0.596655	14.6244	-3.70361	0.000238893	0.00100084	-0.386834
SNORD98	-1.06813	14.389	-7.60697	1.65e-13	3.58e-12	19.9813
SNRPN	-0.642689	14.6172	-5.20781	2.91e-07	2.3e-06	5.99631
SNTA1	-0.539456	14.7883	-6.18614	1.38e-09	1.59e-08	11.1688
SNURF	-0.647186	14.7584	-5.83124	1.05e-08	1.05e-07	9.20388
SNX25	-0.517035	14.7509	-5.77366	1.45e-08	1.42e-07	8.89442
SP140L	-0.566982	14.7567	-6.67584	7.24e-11	1.02e-09	14.0392
SPATA13	-0.545672	14.6371	-6.60157	1.14e-10	1.57e-09	13.5922
SPATS2	-0.696534	14.6942	-6.77802	3.82e-11	5.63e-10	14.6608
SPTAN1	-0.590622	14.744	-7.31191	1.21e-12	2.3e-11	18.0319
SPTBN1	-0.639782	14.8949	-8.45038	4.03e-16	1.28e-14	25.8737
SSTR3	-0.69556	14.6393	-5.32063	1.63e-07	1.35e-06	6.55324
ST6GAL1	-0.795685	14.6339	-8.72824	5.05e-17	1.82e-15	27.9139
STAT4	-0.895738	14.8344	-9.1845	1.51e-18	6.61e-17	31.3643
STK17A	-0.775625	14.7729	-7.19486	2.62e-12	4.7e-11	17.2754
STK35	-0.652245	14.752	-7.22598	2.14e-12	3.89e-11	17.4756
STMN3	-0.618261	14.9388	-8.08562	5.74e-15	1.55e-13	23.2686
STRN3	-0.571313	14.6676	-5.90869	6.8e-09	7.03e-08	9.62422
STXBP1	-0.807948	14.9343	-5.19596	3.09e-07	2.42e-06	5.93844
SUGT1P3	-0.862296	14.6589	-8.03357	8.34e-15	2.19e-13	22.9037
SUN2	-0.549145	14.5361	-4.41228	1.28e-05	7.38e-05	2.37439
SYCE2	-0.62288	14.7789	-5.00379	8.07e-07	5.86e-06	5.01613
SYNE1	-0.568738	14.9382	-7.61755	1.53e-13	3.35e-12	20.0522
SYNE2	-0.605183	14.733	-7.27973	1.5e-12	2.81e-11	17.823
SYTL2	-0.659204	14.866	-6.1177	2.06e-09	2.3e-08	10.7822
TAF13	-0.75642	14.1845	-4.59769	5.55e-06	3.42e-05	3.17003
TARP	-0.844301	14.9859	-7.58034	1.98e-13	4.25e-12	19.8029
TAS2R14	-0.82834	14.7292	-8.51472	2.5e-16	8.08e-15	26.3419
TAS2R19	-0.813585	14.7344	-8.55268	1.89e-16	6.2e-15	26.6193
TAS2R30	-1.12001	14.418	-7.43375	5.35e-13	1.07e-11	18.8296
TAS2R43	-0.717603	14.8052	-8.08289	5.86e-15	1.58e-13	23.2494
TAS2R45	-0.939344	14.5681	-7.90941	2.01e-14	5.01e-13	22.0407
TAS2R46	-0.526526	14.8827	-5.46426	7.7e-08	6.73e-07	7.2774
TBC1D19	-0.647398	14.9046	-7.6443	1.28e-13	2.82e-12	20.2321
TBC1D24	-0.609644	14.5536	-5.15594	3.78e-07	2.91e-06	5.7438
TBC1D3P1.DHX40P1	-0.608736	14.7664	-5.69075	2.28e-08	2.17e-07	8.45355
TBCK	-0.714413	14.6185	-7.27387	1.56e-12	2.91e-11	17.785
TCEA3	-0.581495	14.8313	-4.46432	1.02e-05	5.96e-05	2.5947
TCF15	-1.01369	14.9727	-5.48252	6.99e-08	6.16e-07	7.37068
TCF7	-0.598501	14.8661	-4.72722	3.05e-06	1.98e-05	3.74356
TCP11L2	-0.622649	14.7994	-6.13451	1.87e-09	2.1e-08	10.8768
TGFBR3	-0.753042	14.9355	-6.00073	4.04e-09	4.32e-08	10.1299
THEM4	-0.552793	14.8648	-6.11576	2.08e-09	2.33e-08	10.7713
THEMIS	-0.950668	14.7392	-6.92052	1.55e-11	2.45e-10	15.5405
TIAL1	-0.865683	14.3131	-7.70866	8.18e-14	1.86e-12	20.6669
TIMD4	-0.55145	14.9537	-4.76153	2.59e-06	1.71e-05	3.89789
TINAGL1	-1.49537	13.8964	-5.96835	4.85e-09	5.14e-08	9.95124
TLE2	-0.570701	14.8586	-5.33835	1.49e-07	1.24e-06	6.64164
TLK1	-0.631058	14.6438	-5.71541	1.99e-08	1.91e-07	8.58411
TM7SF2	-0.884729	14.4887	-8.5597	1.79e-16	5.92e-15	26.6707
TMED7.TICAM2	-0.593712	14.7	-4.85593	1.65e-06	1.13e-05	4.32767
TMEM14E	-1.3419	14.2198	-7.26271	1.68e-12	3.11e-11	17.7128
TMEM156	-0.831871	14.8496	-7.58005	1.98e-13	4.26e-12	19.8009
TMEM169	-0.640216	14.8764	-5.53917	5.17e-08	4.65e-07	7.66183
TMEM41A	-0.507091	14.7615	-7.08531	5.37e-12	9.11e-11	16.5762
TMEM95	-1.02798	14.3782	-6.13485	1.87e-09	2.1e-08	10.8787
TNFRSF13B	-0.58282	14.8216	-4.9177	1.23e-06	8.6e-06	4.61305
TOR1AIP2	-0.753612	14.4261	-5.95546	5.22e-09	5.49e-08	9.88037
TRANK1	-0.866683	14.7133	-8.36241	7.71e-16	2.33e-14	25.2377
TRAT1	-0.73708	14.6864	-5.19963	3.03e-07	2.38e-06	5.95634
TRIB2	-0.727496	14.7958	-7.01713	8.35e-12	1.38e-10	16.1453
TRIM26	-0.511379	14.4496	-4.66214	4.13e-06	2.62e-05	3.45359
TRIM32	-0.658511	14.8284	-7.00244	9.17e-12	1.51e-10	16.0529
TRPC6	-0.919811	14.7647	-4.92921	1.16e-06	8.19e-06	4.66657
TRPM6	-0.505997	14.6279	-3.39036	0.000759367	0.00262406	-1.46289
TSHZ2	-0.673384	14.797	-6.4219	3.42e-10	4.34e-09	12.528
TSPAN16	-0.611777	14.7244	-3.78722	0.000172958	0.000757864	-0.0844763
TSPAN18	-0.549315	14.7943	-5.56798	4.43e-08	4.02e-07	7.81085
TSPYL2	-1.2431	14.7189	-8.5174	2.45e-16	7.93e-15	26.3614
TTC3	-0.563995	14.709	-6.52567	1.82e-10	2.41e-09	13.1397
TXNRD1	-0.50336	14.5294	-4.48752	9.16e-06	5.42e-05	2.69367
TYMS	-0.58931	14.9458	-3.73174	0.000214433	0.000914003	-0.285788
UBASH3A	-0.664916	14.858	-6.73407	5.03e-11	7.28e-10	14.3925
UBE2E1	-0.83686	14.2539	-5.43501	8.99e-08	7.76e-07	7.12857
UBXN7	-0.692326	14.5916	-7.28249	1.47e-12	2.77e-11	17.8409
UCP3	-0.610858	14.7792	-5.36225	1.32e-07	1.11e-06	6.76132
UGCG	-0.56659	14.8533	-4.67105	3.96e-06	2.52e-05	3.49309
UGGT1	-0.559634	14.3722	-4.47398	9.73e-06	5.72e-05	2.63585
USP32P2	-0.531089	14.7331	-4.47181	9.83e-06	5.77e-05	2.62659
VAX2	-1.21436	15.035	-5.63873	3.03e-08	2.82e-07	8.17974
VNN3	-0.760737	14.5721	-4.64696	4.43e-06	2.79e-05	3.38646
VPS13A	-0.759005	14.7439	-9.44237	1.97e-19	9.78e-18	33.3676
VSIG1	-0.539791	14.9077	-5.1275	4.37e-07	3.32e-06	5.60631
VTRNA1.1	-1.24317	14.5746	-7.99008	1.14e-14	2.94e-13	22.6003
VTRNA1.2	-0.882284	14.8326	-8.16599	3.22e-15	9.03e-14	23.8353
VTRNA1.3	-1.05893	14.7196	-8.42722	4.79e-16	1.49e-14	25.7058
WDR27	-0.595001	14.7967	-7.61635	1.55e-13	3.38e-12	20.0442
XKR6	-0.528824	14.9126	-6.6893	6.66e-11	9.4e-10	14.1206
XLOC_000153	-0.508325	14.5895	-4.41401	1.27e-05	7.32e-05	2.38169
XLOC_000377	-1.01843	14.5713	-6.52496	1.83e-10	2.42e-09	13.1355
XLOC_000393	-0.598769	14.7942	-6.55426	1.53e-10	2.06e-09	13.3096
XLOC_000397	-1.15517	14.5806	-8.89594	1.41e-17	5.38e-16	29.1679
XLOC_000478	-0.500781	14.7254	-4.7969	2.19e-06	1.47e-05	4.058
XLOC_000605	-1.09903	15.014	-4.94521	1.07e-06	7.63e-06	4.74117
XLOC_000659	-0.792459	14.6488	-4.15392	3.91e-05	0.000201582	1.31594
XLOC_000676	-0.597654	14.4913	-4.3349	1.8e-05	0.000100547	2.0512
XLOC_000746	-0.694725	14.798	-6.82531	2.84e-11	4.26e-10	14.9511
XLOC_000757	-0.600661	14.8275	-8.98336	7.19e-18	2.88e-16	29.8281
XLOC_000794	-0.774081	14.7461	-5.79902	1.26e-08	1.25e-07	9.03039
XLOC_001011	-1.19265	14.2087	-6.72691	5.27e-11	7.57e-10	14.3489
XLOC_001013	-0.750142	15.007	-4.5868	5.84e-06	3.58e-05	3.12248
XLOC_001023	-0.645819	14.759	-6.5014	2.11e-10	2.77e-09	12.9959
XLOC_001095	-0.906487	14.7124	-6.78898	3.57e-11	5.28e-10	14.7279
XLOC_001331	-0.766957	14.8437	-6.44751	2.93e-10	3.76e-09	12.6782
XLOC_001374	-0.576119	14.8372	-5.32227	1.62e-07	1.34e-06	6.56138
XLOC_001417	-0.744124	14.7282	-5.70843	2.07e-08	1.98e-07	8.5471
XLOC_001430	-0.800009	15.1321	-7.10615	4.69e-12	8e-11	16.7085
XLOC_001560	-0.565885	14.7345	-4.53994	7.23e-06	4.37e-05	2.91901
XLOC_001596	-0.637096	14.8736	-2.89377	0.00399085	0.00957678	-2.98282
XLOC_001738	-0.684518	14.9305	-4.99598	8.39e-07	6.07e-06	4.97931
XLOC_001744	-0.756943	14.954	-4.37341	1.52e-05	8.63e-05	2.21141
XLOC_001809	-1.07886	14.8677	-7.77801	5.05e-14	1.19e-12	21.1384
XLOC_001908	-1.02129	14.9041	-5.77434	1.44e-08	1.41e-07	8.89808
XLOC_002024	-0.579321	14.5874	-4.92585	1.18e-06	8.3e-06	4.65091
XLOC_002054	-0.567648	14.9802	-3.95802	8.78e-05	0.000416994	0.552806
XLOC_002122	-0.711424	14.9142	-4.50571	8.44e-06	5.03e-05	2.7716
XLOC_002313	-0.745084	14.6968	-8.06291	6.76e-15	1.81e-13	23.1092
XLOC_003209	-0.54505	14.8258	-6.28637	7.67e-10	9.21e-09	11.7414
XLOC_003480	-0.655583	14.9379	-6.94851	1.3e-11	2.08e-10	15.7151
XLOC_003482	-0.590885	14.8371	-5.57772	4.21e-08	3.83e-07	7.86139
XLOC_003839	-0.937638	14.7308	-5.67149	2.53e-08	2.39e-07	8.35192
XLOC_003849	-0.710304	14.7601	-5.00019	8.21e-07	5.96e-06	4.99914
XLOC_004205	-0.551805	14.8331	-5.06512	5.96e-07	4.43e-06	5.30713
XLOC_004467	-0.566288	14.7587	-5.51879	5.77e-08	5.15e-07	7.55677
XLOC_004548	-0.70098	14.7233	-6.99756	9.47e-12	1.55e-10	16.0222
XLOC_004557	-1.085	14.6369	-6.5369	1.7e-10	2.27e-09	13.2064
XLOC_004574	-0.727642	14.7412	-6.44077	3.05e-10	3.9e-09	12.6386
XLOC_005053	-0.682374	14.8104	-5.60066	3.72e-08	3.41e-07	7.98075
XLOC_005185	-0.56434	14.9475	-4.45027	1.08e-05	6.31e-05	2.53497
XLOC_005220	-0.769407	14.8552	-9.32422	5.02e-19	2.35e-17	32.4451
XLOC_005567	-0.522546	14.8578	-8.51934	2.42e-16	7.83e-15	26.3756
XLOC_005587	-0.505325	14.6492	-4.82974	1.88e-06	1.27e-05	4.20769
XLOC_005968	-0.935481	14.858	-9.92311	4e-21	2.52e-19	37.1996
XLOC_006124	-0.615493	14.6848	-6.18985	1.35e-09	1.56e-08	11.1898
XLOC_006132	-0.600167	14.7945	-5.05965	6.12e-07	4.54e-06	5.28102
XLOC_006138	-0.518203	14.8289	-6.4742	2.49e-10	3.23e-09	12.8353
XLOC_006150	-0.797725	14.7629	-5.62838	3.2e-08	2.97e-07	8.12552
XLOC_006338	-0.576607	14.6768	-3.64515	0.00029834	0.001209	-0.59444
XLOC_006409	-0.547643	14.9016	-5.62984	3.17e-08	2.94e-07	8.13317
XLOC_006645	-0.703331	14.817	-7.05364	6.59e-12	1.1e-10	16.3756
XLOC_006699	-0.564722	14.8251	-5.3818	1.19e-07	1.01e-06	6.85956
XLOC_006973	-0.972661	14.6324	-6.80096	3.31e-11	4.92e-10	14.8014
XLOC_007276	-0.567503	14.72	-5.66523	2.62e-08	2.47e-07	8.31895
XLOC_007388	-0.582388	14.8571	-4.94025	1.1e-06	7.8e-06	4.71802
XLOC_007412	-1.03412	14.7339	-6.08352	2.51e-09	2.77e-08	10.5905
XLOC_007413	-0.586698	14.7641	-5.18587	3.25e-07	2.53e-06	5.88925
XLOC_007700	-0.562966	14.981	-3.53833	0.0004444	0.00168749	-0.965771
XLOC_007718	-0.833661	14.9289	-6.01772	3.66e-09	3.94e-08	10.224
XLOC_007800	-0.610389	14.8754	-6.54825	1.59e-10	2.13e-09	13.2739
XLOC_007916	-0.615724	14.8048	-7.2982	1.32e-12	2.51e-11	17.9428
XLOC_007917	-0.680968	14.7341	-6.74266	4.77e-11	6.92e-10	14.4448
XLOC_007929	-0.936863	14.6832	-7.66004	1.14e-13	2.55e-12	20.3382
XLOC_008000	-0.921299	14.5842	-6.05222	3.01e-09	3.28e-08	10.4157
XLOC_008024	-0.732505	14.6568	-5.61327	3.47e-08	3.2e-07	8.04654
XLOC_008149	-0.560378	14.9297	-4.51558	8.07e-06	4.84e-05	2.81397
XLOC_008185	-0.559154	15.532	-2.46741	0.0139796	0.0249487	-4.10274
XLOC_008367	-0.721974	14.9455	-4.02091	6.79e-05	0.000331399	0.794033
XLOC_008370	-0.675111	14.8392	-6.75045	4.54e-11	6.61e-10	14.4923
XLOC_008371	-0.695019	14.8003	-6.41734	3.51e-10	4.45e-09	12.5013
XLOC_008372	-0.829277	14.8442	-7.32942	1.08e-12	2.07e-11	18.146
XLOC_008419	-0.520968	14.7824	-4.00907	7.13e-05	0.000346157	0.748377
XLOC_008461	-0.737627	14.7406	-4.49226	8.96e-06	5.31e-05	2.71395
XLOC_008528	-0.639161	14.7318	-6.63703	9.2e-11	1.27e-09	13.8051
XLOC_008614	-0.8929	14.6032	-6.0365	3.29e-09	3.57e-08	10.3282
XLOC_008706	-0.947278	14.5315	-6.55253	1.55e-10	2.08e-09	13.2993
XLOC_008760	-0.738943	14.8535	-6.57741	1.33e-10	1.8e-09	13.4477
XLOC_008995	-0.718221	14.7942	-4.90878	1.28e-06	8.94e-06	4.57164
XLOC_009494	-0.501604	14.7809	-4.95241	1.04e-06	7.38e-06	4.7748
XLOC_009649	-0.735721	14.87	-4.76748	2.52e-06	1.67e-05	3.92473
XLOC_009662	-0.685626	14.9228	-5.1133	4.69e-07	3.54e-06	5.53793
XLOC_009724	-0.662757	14.8873	-7.42067	5.84e-13	1.17e-11	18.7434
XLOC_009727	-0.981592	14.77	-6.82015	2.93e-11	4.39e-10	14.9193
XLOC_009800	-0.608707	14.9608	-4.88156	1.46e-06	1.01e-05	4.44569
XLOC_010117	-0.537788	14.8647	-5.20137	3.01e-07	2.36e-06	5.96484
XLOC_010372	-0.99095	14.599	-6.9375	1.39e-11	2.22e-10	15.6463
XLOC_010378	-0.613593	14.8228	-5.33231	1.54e-07	1.28e-06	6.6115
XLOC_010440	-1.13394	14.5916	-8.42219	4.97e-16	1.55e-14	25.6693
XLOC_010517	-0.515686	14.9494	-3.57586	0.000386782	0.00150468	-0.836515
XLOC_010544	-0.602692	14.7346	-5.52162	5.68e-08	5.08e-07	7.57137
XLOC_010555	-0.508561	14.9134	-5.24815	2.37e-07	1.89e-06	6.19421
XLOC_010556	-0.680024	14.8501	-10.165	5.39e-22	3.83e-20	39.1741
XLOC_010591	-0.742342	14.8764	-5.68302	2.38e-08	2.26e-07	8.41272
XLOC_010743	-0.668754	14.9399	-5.23314	2.56e-07	2.04e-06	6.12042
XLOC_010839	-0.572157	14.6872	-4.37697	1.5e-05	8.51e-05	2.22625
XLOC_011184	-0.534118	14.8697	-6.76397	4.18e-11	6.12e-10	14.5749
XLOC_011287	-0.641454	14.6645	-5.50639	6.16e-08	5.48e-07	7.49303
XLOC_011308	-0.74455	14.8502	-7.2585	1.72e-12	3.19e-11	17.6856
XLOC_011309	-0.812658	14.7276	-7.87586	2.55e-14	6.28e-13	21.8092
XLOC_011376	-1.4488	15.0475	-6.02832	3.45e-09	3.72e-08	10.2828
XLOC_011378	-0.582366	14.8654	-3.65538	0.000287017	0.00116917	-0.55832
XLOC_011482	-0.643007	14.8442	-7.48384	3.81e-13	7.85e-12	19.1605
XLOC_011507	-0.514948	14.834	-5.79919	1.25e-08	1.25e-07	9.03134
XLOC_011568	-0.581927	14.8132	-6.23529	1.04e-09	1.21e-08	11.4486
XLOC_011752	-0.536809	14.895	-4.22554	2.89e-05	0.000153392	1.60344
XLOC_011766	-0.58643	14.857	-6.46696	2.6e-10	3.37e-09	12.7926
XLOC_012073	-0.571693	14.7903	-5.29178	1.89e-07	1.55e-06	6.40982
XLOC_012143	-0.554931	14.8858	-4.38049	1.47e-05	8.39e-05	2.24099
XLOC_012161	-0.609093	14.8415	-6.58864	1.24e-10	1.69e-09	13.5148
XLOC_012248	-0.513595	14.7258	-4.26137	2.47e-05	0.000133793	1.74898
XLOC_012259	-0.69275	14.8704	-7.14039	3.75e-12	6.53e-11	16.9267
XLOC_012288	-0.630931	14.854	-7.05081	6.71e-12	1.12e-10	16.3578
XLOC_012694	-0.581692	14.7757	-5.33963	1.48e-07	1.23e-06	6.64806
XLOC_012847	-1.13236	14.3705	-5.61815	3.38e-08	3.12e-07	8.07201
XLOC_013181	-0.536376	14.8364	-6.47448	2.49e-10	3.23e-09	12.8369
XLOC_013291	-0.527339	15.2022	-2.93667	0.0034873	0.00866598	-2.86062
XLOC_013308	-0.530303	14.9156	-5.84843	9.54e-09	9.63e-08	9.29675
XLOC_013323	-0.676721	14.6606	-5.89025	7.54e-09	7.75e-08	9.52369
XLOC_013588	-0.611217	15.0959	-5.78856	1.33e-08	1.31e-07	8.97426
XLOC_013898	-1.53499	14.609	-6.15582	1.65e-09	1.87e-08	10.997
XLOC_013921	-0.809836	14.8033	-8.13763	3.95e-15	1.1e-13	23.6348
XLOC_013932	-1.12282	14.5007	-8.50326	2.73e-16	8.75e-15	26.2582
XLOC_014096	-0.622007	14.9192	-5.18904	3.2e-07	2.5e-06	5.90468
XLOC_014137	-0.660861	14.8111	-5.17854	3.38e-07	2.62e-06	5.85356
XLOC_014139	-0.678481	14.8014	-5.51991	5.73e-08	5.13e-07	7.56254
XLOC_014369	-0.636335	14.7484	-6.69517	6.42e-11	9.09e-10	14.1562
XLOC_014394	-0.607167	14.6793	-4.54016	7.22e-06	4.37e-05	2.91996
XLOC_014484	-0.779242	14.7872	-7.72487	7.31e-14	1.68e-12	20.7768
XLOC_014514	-0.703883	14.9514	-4.80387	2.12e-06	1.42e-05	4.0897
XLOC_l2_000033	-0.512405	14.8092	-6.7965	3.4e-11	5.05e-10	14.7741
XLOC_l2_000101	-0.860996	14.5176	-7.79976	4.34e-14	1.03e-12	21.287
XLOC_l2_000641	-0.538346	14.7407	-6.87967	2.01e-11	3.11e-10	15.2868
XLOC_l2_000804	-0.544223	14.8774	-4.7475	2.77e-06	1.81e-05	3.83462
XLOC_l2_001085	-0.608544	14.9183	-4.80781	2.08e-06	1.4e-05	4.10764
XLOC_l2_001091	-0.826823	14.7378	-6.49866	2.15e-10	2.82e-09	12.9797
XLOC_l2_001134	-0.745296	14.5166	-6.2257	1.1e-09	1.28e-08	11.3938
XLOC_l2_001332	-1.00179	14.5382	-4.9508	1.05e-06	7.44e-06	4.76726
XLOC_l2_001399	-0.808333	14.6817	-4.77995	2.38e-06	1.58e-05	3.98114
XLOC_l2_001947	-0.609682	14.8543	-7.10194	4.82e-12	8.21e-11	16.6818
XLOC_l2_001953	-0.763822	14.7128	-7.73268	6.92e-14	1.59e-12	20.8298
XLOC_l2_001960	-0.819718	14.9018	-8.26068	1.62e-15	4.7e-14	24.5083
XLOC_l2_001967	-0.976148	14.3724	-7.11231	4.5e-12	7.72e-11	16.7477
XLOC_l2_003260	-0.867562	15.0219	-5.31314	1.7e-07	1.4e-06	6.51594
XLOC_l2_003881	-0.68955	15.0467	-5.32784	1.57e-07	1.31e-06	6.58919
XLOC_l2_004595	-0.799551	14.5326	-7.12351	4.19e-12	7.23e-11	16.819
XLOC_l2_004840	-0.897655	14.9439	-8.72181	5.3e-17	1.9e-15	27.8661
XLOC_l2_004854	-0.639196	14.7079	-8.49862	2.82e-16	9.04e-15	26.2244
XLOC_l2_004859	-0.504274	14.7333	-4.5979	5.55e-06	3.42e-05	3.17095
XLOC_l2_004986	-0.618735	15.18	-4.62154	4.98e-06	3.1e-05	3.27453
XLOC_l2_005175	-0.55005	14.881	-5.19331	3.13e-07	2.45e-06	5.9255
XLOC_l2_005198	-0.620637	14.6561	-5.61792	3.39e-08	3.13e-07	8.07083
XLOC_l2_005350	-0.565711	14.6599	-3.43001	0.00065903	0.00233913	-1.33165
XLOC_l2_005438	-0.876288	14.3621	-7.19993	2.54e-12	4.56e-11	17.308
XLOC_l2_005691	-0.598189	14.6726	-4.76504	2.55e-06	1.68e-05	3.91371
XLOC_l2_005952	-0.717326	14.9392	-4.84508	1.74e-06	1.19e-05	4.2779
XLOC_l2_006404	-0.516034	14.6446	-5.36739	1.28e-07	1.08e-06	6.78715
XLOC_l2_006417	-0.500985	14.9687	-3.84343	0.000138735	0.000624802	0.122348
XLOC_l2_006812	-0.542718	14.6763	-5.21766	2.77e-07	2.19e-06	6.04451
XLOC_l2_006944	-0.567892	14.8153	-4.71522	3.22e-06	2.09e-05	3.6898
XLOC_l2_007424	-0.665717	14.7688	-3.42231	0.00067748	0.00239353	-1.35723
XLOC_l2_007433	-0.56232	14.8614	-5.57546	4.26e-08	3.87e-07	7.84966
XLOC_l2_007478	-0.738469	14.9634	-6.82256	2.89e-11	4.33e-10	14.9342
XLOC_l2_007542	-0.629913	14.7242	-5.58155	4.12e-08	3.75e-07	7.88131
XLOC_l2_009804	-0.631443	14.7723	-6.4244	3.37e-10	4.28e-09	12.5427
XLOC_l2_009884	-0.730737	14.8671	-6.94817	1.3e-11	2.08e-10	15.7129
XLOC_l2_010558	-1.0463	14.6535	-8.11884	4.53e-15	1.23e-13	23.5023
XLOC_l2_011102	-0.523347	14.9006	-5.35233	1.38e-07	1.16e-06	6.71159
XLOC_l2_011265	-0.873093	14.5906	-8.16594	3.22e-15	9.03e-14	23.8349
XLOC_l2_011987	-0.588616	14.7454	-8.91356	1.23e-17	4.75e-16	29.3006
XLOC_l2_012082	-0.710757	14.7394	-6.50318	2.09e-10	2.74e-09	13.0064
XLOC_l2_012154	-0.556103	14.7297	-4.14927	3.99e-05	0.000205372	1.29742
XLOC_l2_012173	-0.630521	14.8835	-5.40158	1.07e-07	9.17e-07	6.9593
XLOC_l2_012319	-0.507977	14.8097	-4.9464	1.07e-06	7.59e-06	4.74674
XLOC_l2_013462	-0.576702	14.7935	-4.96065	9.97e-07	7.11e-06	4.81337
XLOC_l2_013467	-0.656485	14.6214	-6.04398	3.15e-09	3.43e-08	10.3699
XLOC_l2_013650	-0.880799	14.9049	-7.0013	9.24e-12	1.52e-10	16.0457
XLOC_l2_014050	-0.695488	14.6451	-7.01394	8.52e-12	1.41e-10	16.1252
XLOC_l2_014566	-0.944665	15.1748	-4.70204	3.43e-06	2.21e-05	3.63093
XLOC_l2_014777	-0.698027	14.9122	-3.46316	0.000584786	0.0021154	-1.22081
XLOC_l2_014827	-0.560254	14.7812	-4.997	8.34e-07	6.04e-06	4.98411
XLOC_l2_015196	-0.837041	14.7588	-7.52945	2.8e-13	5.88e-12	19.4633
XLOC_l2_015536	-0.750029	14.7111	-5.49171	6.66e-08	5.9e-07	7.41772
XLOC_l2_015561	-0.600867	14.7943	-8.2637	1.59e-15	4.6e-14	24.5298
XLOC_l2_015760	-0.514771	14.7231	-5.75055	1.64e-08	1.59e-07	8.771
XLOC_l2_015773	-0.620039	14.6076	-6.38713	4.21e-10	5.29e-09	12.3249
XLOC_l2_015885	-2.71029	12.0871	-5.82778	1.07e-08	1.07e-07	9.18518
XLOC_l2_015964	-0.557859	14.8457	-4.79077	2.26e-06	1.51e-05	4.03017
XLOC_l2_015967	-0.785673	14.7631	-5.85461	9.21e-09	9.33e-08	9.33022
XPO6	-0.6275	14.8487	-4.98542	8.83e-07	6.36e-06	4.92961
YPEL1	-0.609568	14.8794	-9.41204	2.5e-19	1.22e-17	33.13
ZBED6	-0.677887	14.57	-5.202	3e-07	2.36e-06	5.96794
ZBP1	-0.592841	14.9232	-6.09023	2.42e-09	2.67e-08	10.628
ZBTB20	-0.517617	14.8029	-8.32997	9.79e-16	2.93e-14	25.0044
ZBTB20.AS1	-1.05514	14.7159	-5.83439	1.03e-08	1.04e-07	9.22088
ZFAND4	-0.698976	14.7382	-9.33636	4.56e-19	2.14e-17	32.5395
ZFX	-0.554706	14.6487	-6.17647	1.46e-09	1.68e-08	11.1139
ZNF121	-0.504622	14.7023	-4.77692	2.41e-06	1.6e-05	3.96743
ZNF138	-0.700874	14.6876	-7.47029	4.18e-13	8.56e-12	19.0708
ZNF141	-1.1478	14.2081	-7.42222	5.78e-13	1.16e-11	18.7536
ZNF192	-0.572252	14.8116	-5.66308	2.65e-08	2.49e-07	8.30765
ZNF208	-0.683818	14.7362	-5.34715	1.42e-07	1.19e-06	6.68566
ZNF217	-0.605803	14.231	-5.20722	2.92e-07	2.3e-06	5.99344
ZNF239	-0.528596	14.7629	-4.11525	4.6e-05	0.000233103	1.16257
ZNF253	-0.724972	14.5703	-7.75853	5.79e-14	1.35e-12	21.0056
ZNF280A	-0.790783	14.8147	-7.76273	5.62e-14	1.31e-12	21.0343
ZNF287	-0.648967	14.913	-6.79303	3.48e-11	5.15e-10	14.7528
ZNF29P	-0.732159	14.8204	-6.13377	1.88e-09	2.11e-08	10.8726
ZNF30	-0.658066	14.8311	-6.72796	5.23e-11	7.53e-10	14.3553
ZNF429	-0.865696	14.4119	-6.77686	3.85e-11	5.67e-10	14.6537
ZNF430	-0.595037	14.7074	-7.09467	5.05e-12	8.59e-11	16.6356
ZNF443	-0.667775	15.0228	-6.22658	1.09e-09	1.28e-08	11.3989
ZNF480	-0.731157	14.4088	-5.99554	4.16e-09	4.44e-08	10.1012
ZNF486	-0.959371	14.4398	-7.05371	6.59e-12	1.1e-10	16.3761
ZNF506	-0.70291	14.792	-9.02636	5.16e-18	2.09e-16	30.1546
ZNF507	-0.835591	14.7974	-11.9554	8.29e-29	1.37e-26	54.6427
ZNF540	-0.609335	14.8413	-5.96432	4.97e-09	5.25e-08	9.92906
ZNF566	-0.526823	14.8752	-5.13411	4.22e-07	3.22e-06	5.63821
ZNF595	-0.621651	14.7524	-6.40536	3.77e-10	4.77e-09	12.4313
ZNF626	-0.601362	14.7045	-6.77377	3.93e-11	5.78e-10	14.6348
ZNF638.IT1	-0.873087	14.4703	-6.22557	1.1e-09	1.28e-08	11.3931
ZNF660	-0.715726	14.7845	-6.62347	1e-10	1.38e-09	13.7236
ZNF675	-1.10075	14.2357	-6.86142	2.26e-11	3.46e-10	15.1738
ZNF69	-0.545314	14.7418	-5.47978	7.09e-08	6.24e-07	7.35671
ZNF696	-0.632562	14.6242	-6.12711	1.95e-09	2.18e-08	10.8351
ZNF699	-0.815007	14.5536	-7.19047	2.7e-12	4.82e-11	17.2472
ZNF718	-0.590305	14.669	-6.21623	1.16e-09	1.35e-08	11.3398
ZNF727	-0.907882	14.3502	-7.35696	8.95e-13	1.74e-11	18.3257
ZNF728	-1.00825	14.6074	-6.34271	5.49e-10	6.79e-09	12.0667
ZNF732	-1.18608	14.1943	-7.24304	1.91e-12	3.5e-11	17.5856
ZNF736	-0.975664	14.4733	-6.96918	1.14e-11	1.84e-10	15.8443
ZNF749	-0.553553	14.8679	-5.32455	1.6e-07	1.33e-06	6.57277
ZNF780B	-0.986442	14.5417	-7.84271	3.21e-14	7.8e-13	21.5812
ZNF791	-0.595225	14.6236	-7.73779	6.68e-14	1.54e-12	20.8645
ZNF808	-0.559514	14.6486	-9.15713	1.87e-18	8.05e-17	31.1539
ZNF816.ZNF321P	-0.617643	14.6128	-5.7157	1.99e-08	1.91e-07	8.58566
ZNF818P	-1.04169	14.5202	-7.45087	4.76e-13	9.66e-12	18.9425
ZNF827	-0.502905	15.0885	-4.91755	1.23e-06	8.6e-06	4.61233
ZNF836	-0.535595	14.7569	-8.36731	7.44e-16	2.26e-14	25.273
ZNF841	-0.553883	14.7946	-10.5546	2.01e-23	1.66e-21	42.4149
ZNF846	-0.558551	14.8015	-5.2664	2.16e-07	1.74e-06	6.2842
ZNF85	-1.13856	14.2019	-7.01845	8.27e-12	1.37e-10	16.1536
ZNF852	-0.687502	14.7	-7.08421	5.41e-12	9.16e-11	16.5692
ZNF99	-0.902252	14.7226	-8.52738	2.28e-16	7.4e-15	26.4343
ZNRF2P1	-0.607093	14.6686	-5.37308	1.24e-07	1.05e-06	6.81573

## Sheet: magenta
WGCNA analysis yielded a magenta module consisting of 141 genes.
	dynamicColors	mergedColors
AATK	magenta	magenta
ADM	magenta	magenta
ALOX5	magenta	magenta
ANKRD22	magenta	magenta
ANXA3	magenta	magenta
AQP9	magenta	magenta
ARG1	magenta	magenta
ARHGEF40	magenta	magenta
ASPRV1	magenta	magenta
ATP2C2	magenta	magenta
ATP9A	magenta	magenta
B3GNT5	magenta	magenta
BCL3	magenta	magenta
BCL6	magenta	magenta
BMX	magenta	magenta
C19orf59	magenta	magenta
C1R	magenta	magenta
C7orf34	magenta	magenta
C7orf53	magenta	magenta
CA4	magenta	magenta
CACNA1E	magenta	magenta
CAPN13	magenta	magenta
CBS	magenta	magenta
CCDC13	magenta	magenta
CD177	magenta	magenta
CEACAM1	magenta	magenta
CEACAM4	magenta	magenta
CLEC18B	magenta	magenta
COL18A1	magenta	magenta
COL7A1	magenta	magenta
CSF3R	magenta	magenta
CXCL1	magenta	magenta
CXCR2	magenta	magenta
DAPK2	magenta	magenta
DUSP1	magenta	magenta
DUSP13	magenta	magenta
F12	magenta	magenta
FAM132A	magenta	magenta
FFAR3	magenta	magenta
FLJ39051	magenta	magenta
GALNT14	magenta	magenta
GHRL	magenta	magenta
GK3P	magenta	magenta
GPR84	magenta	magenta
GRB10	magenta	magenta
HCG27	magenta	magenta
IGF1R	magenta	magenta
IL18RAP	magenta	magenta
INHBB	magenta	magenta
INSC	magenta	magenta
ITIH4	magenta	magenta
KCNE1L	magenta	magenta
KCNJ2	magenta	magenta
KIF27	magenta	magenta
KLHL2	magenta	magenta
LOC100131792	magenta	magenta
LOC100505930	magenta	magenta
LOC100506301	magenta	magenta
LOC100507508	magenta	magenta
LOC100508384	magenta	magenta
LOC100652843	magenta	magenta
LOC100653058	magenta	magenta
LOC100653060	magenta	magenta
LOC145474	magenta	magenta
LOC254896	magenta	magenta
LOC283575	magenta	magenta
LOC284751	magenta	magenta
LOC388210	magenta	magenta
LOC389634	magenta	magenta
LOC400499	magenta	magenta
LOC93444	magenta	magenta
LRG1	magenta	magenta
LRRC4	magenta	magenta
MAK	magenta	magenta
METTL21D	magenta	magenta
MMP25	magenta	magenta
MMP9	magenta	magenta
MRVI1	magenta	magenta
MUSTN1	magenta	magenta
MYBPC3	magenta	magenta
NFKBIZ	magenta	magenta
NSUN7	magenta	magenta
NTNG2	magenta	magenta
OPLAH	magenta	magenta
OSTalpha	magenta	magenta
PFKFB2	magenta	magenta
PFKFB3	magenta	magenta
PLIN4	magenta	magenta
PLIN5	magenta	magenta
PP12719	magenta	magenta
PPP1R3B	magenta	magenta
PRO2852	magenta	magenta
PROK2	magenta	magenta
PRSS8	magenta	magenta
PTPRE	magenta	magenta
REM2	magenta	magenta
RETN	magenta	magenta
RFX2	magenta	magenta
RGL4	magenta	magenta
S100P	magenta	magenta
SEMA3B	magenta	magenta
SLC25A37	magenta	magenta
SLC2A14	magenta	magenta
SLC36A1	magenta	magenta
SLC4A9	magenta	magenta
SOCS3	magenta	magenta
SPINK8	magenta	magenta
SRPK1	magenta	magenta
TBC1D8	magenta	magenta
TDRD9	magenta	magenta
TMEM88	magenta	magenta
TNFAIP6	magenta	magenta
TNFRSF10C	magenta	magenta
TRIM25	magenta	magenta
TRPM2	magenta	magenta
UBE2C	magenta	magenta
VNN1	magenta	magenta
WDFY3-AS2	magenta	magenta
XLOC_000087	magenta	magenta
XLOC_000572	magenta	magenta
XLOC_001099	magenta	magenta
XLOC_001688	magenta	magenta
XLOC_002440	magenta	magenta
XLOC_002793	magenta	magenta
XLOC_004032	magenta	magenta
XLOC_005900	magenta	magenta
XLOC_006277	magenta	magenta
XLOC_006416	magenta	magenta
XLOC_007598	magenta	magenta
XLOC_008770	magenta	magenta
XLOC_008895	magenta	magenta
XLOC_009016	magenta	magenta
XLOC_010037	magenta	magenta
XLOC_011379	magenta	magenta
XLOC_011801	magenta	magenta
XLOC_012515	magenta	magenta
XLOC_l2_000001	magenta	magenta
XLOC_l2_007025	magenta	magenta
XLOC_l2_007062	magenta	magenta
XLOC_l2_007456	magenta	magenta
XLOC_l2_014011	magenta	magenta

## Sheet: grey60
WGCNA analysis yielded a grey60 module consisting of 1426 genes.
	dynamicColors	mergedColors
ABCA1	grey60	grey60
ABCA13	grey60	grey60
ABCB4	grey60	grey60
ACCN2	grey60	grey60
ACER3	grey60	grey60
ACOX2	grey60	grey60
ACTA1	grey60	grey60
ACTL7B	grey60	grey60
ACVR2A	grey60	grey60
ACVRL1	grey60	grey60
ADAM30	grey60	grey60
ADAMTS10	grey60	grey60
ADAMTS2	grey60	grey60
ADAMTS5	grey60	grey60
ADARB2	grey60	grey60
ADCY3	grey60	grey60
ADCY6	grey60	grey60
ADORA3	grey60	grey60
ADRB1	grey60	grey60
AHRR	grey60	grey60
AHSP	grey60	grey60
AIFM3	grey60	grey60
ALAS2	grey60	grey60
ALDH1A1	grey60	grey60
ALDH1L2	grey60	grey60
ALOX15B	grey60	grey60
ALPK3	grey60	grey60
AMPH	grey60	grey60
ANKRD2	grey60	grey60
ANKRD34B	grey60	grey60
ANKRD55	grey60	grey60
ANO5	grey60	grey60
ANPEP	grey60	grey60
ANXA8L2	grey60	grey60
AOC4	grey60	grey60
AP3B2	grey60	grey60
APCDD1	grey60	grey60
APOBEC3A	grey60	grey60
AQP7P3	grey60	grey60
ARAP1-AS2	grey60	grey60
AREG	grey60	grey60
ARHGAP22	grey60	grey60
ARHGEF10L	grey60	grey60
ARHGEF17	grey60	grey60
ARHGEF35	grey60	grey60
ARMCX2	grey60	grey60
ASB9P1	grey60	grey60
ASGR2	grey60	grey60
ATF6B	grey60	grey60
ATP6V1C2	grey60	grey60
AVIL	grey60	grey60
AVPR1A	grey60	grey60
AXIN2	grey60	grey60
AZU1	grey60	grey60
B3GALT2	grey60	grey60
BAIAP3	grey60	grey60
BASP1P1	grey60	grey60
BATF2	grey60	grey60
BCL2L10	grey60	grey60
BCL7A	grey60	grey60
BEGAIN	grey60	grey60
BEND5	grey60	grey60
BEND7	grey60	grey60
BEX1	grey60	grey60
BFSP2	grey60	grey60
BHLHE41	grey60	grey60
BLK	grey60	grey60
BPI	grey60	grey60
BPIFB3	grey60	grey60
BTBD11	grey60	grey60
BTBD17	grey60	grey60
BTBD19	grey60	grey60
BTNL3	grey60	grey60
BTNL8	grey60	grey60
C10orf10	grey60	grey60
C10orf105	grey60	grey60
C11orf80	grey60	grey60
C11orf96	grey60	grey60
C12orf53	grey60	grey60
C14orf176	grey60	grey60
C14orf180	grey60	grey60
C14orf34	grey60	grey60
C14orf41	grey60	grey60
C15orf38	grey60	grey60
C15orf50	grey60	grey60
C15orf54	grey60	grey60
C17orf110	grey60	grey60
C17orf28	grey60	grey60
C17orf72	grey60	grey60
C17orf96	grey60	grey60
C17orf97	grey60	grey60
C17orf99	grey60	grey60
C18orf23	grey60	grey60
C18orf54	grey60	grey60
C19orf33	grey60	grey60
C19orf81	grey60	grey60
C1orf111	grey60	grey60
C1orf204	grey60	grey60
C1orf87	grey60	grey60
C1QA	grey60	grey60
C1QB	grey60	grey60
C1QC	grey60	grey60
C1QTNF4	grey60	grey60
C20orf103	grey60	grey60
C20orf108	grey60	grey60
C21orf128	grey60	grey60
C21orf90	grey60	grey60
C21orf91-OT1	grey60	grey60
C22orf36	grey60	grey60
C3orf14	grey60	grey60
C3orf20	grey60	grey60
C3orf45	grey60	grey60
C4orf10	grey60	grey60
C5orf20	grey60	grey60
C5orf30	grey60	grey60
C5orf58	grey60	grey60
C6orf154	grey60	grey60
C6orf174	grey60	grey60
C8B	grey60	grey60
C8orf31	grey60	grey60
C8orf66	grey60	grey60
C9orf123	grey60	grey60
C9orf128	grey60	grey60
C9orf139	grey60	grey60
C9orf140	grey60	grey60
C9orf152	grey60	grey60
C9orf30-TMEFF1	grey60	grey60
C9orf84	grey60	grey60
CA1	grey60	grey60
CA8	grey60	grey60
CABLES1	grey60	grey60
CABP5	grey60	grey60
CACNB4	grey60	grey60
CACNG6	grey60	grey60
CAMK2N1	grey60	grey60
CAMP	grey60	grey60
CAND2	grey60	grey60
CAPNS2	grey60	grey60
CASQ1	grey60	grey60
CAV1	grey60	grey60
CCDC135	grey60	grey60
CCDC150	grey60	grey60
CCDC164	grey60	grey60
CCDC19	grey60	grey60
CCDC3	grey60	grey60
CCDC64B	grey60	grey60
CCDC71	grey60	grey60
CCDC89	grey60	grey60
CCIN	grey60	grey60
CCL2	grey60	grey60
CCL3	grey60	grey60
CCNA1	grey60	grey60
CCNI2	grey60	grey60
CCR3	grey60	grey60
CCR8	grey60	grey60
CCR9	grey60	grey60
CD101	grey60	grey60
CD109	grey60	grey60
CD14	grey60	grey60
CD163	grey60	grey60
CD19	grey60	grey60
CD1A	grey60	grey60
CD1C	grey60	grey60
CD200	grey60	grey60
CD22	grey60	grey60
CD24	grey60	grey60
CD248	grey60	grey60
CD274	grey60	grey60
CD36	grey60	grey60
CD3E	grey60	grey60
CD83	grey60	grey60
CDC42BPA	grey60	grey60
CDC42EP1	grey60	grey60
CDKN1C	grey60	grey60
CDKN2B	grey60	grey60
CDO1	grey60	grey60
CEACAM6	grey60	grey60
CEACAM8	grey60	grey60
CENPK	grey60	grey60
CERS1	grey60	grey60
CES1	grey60	grey60
CES1P2	grey60	grey60
CFB	grey60	grey60
CFD	grey60	grey60
CGN	grey60	grey60
CHI3L1	grey60	grey60
CHRM4	grey60	grey60
CHRNA7	grey60	grey60
CHST8	grey60	grey60
CILP	grey60	grey60
CISD3	grey60	grey60
CKB	grey60	grey60
CKM	grey60	grey60
CLC	grey60	grey60
CLDND2	grey60	grey60
CLEC10A	grey60	grey60
CLEC12A	grey60	grey60
CLEC12B	grey60	grey60
CLEC18C	grey60	grey60
CLEC2L	grey60	grey60
CLEC4C	grey60	grey60
CLEC4E	grey60	grey60
CLEC5A	grey60	grey60
CLGN	grey60	grey60
CLMP	grey60	grey60
CNKSR1	grey60	grey60
CNR1	grey60	grey60
CNTNAP2	grey60	grey60
COBLL1	grey60	grey60
COL10A1	grey60	grey60
COL13A1	grey60	grey60
COL17A1	grey60	grey60
COL4A4	grey60	grey60
COL5A3	grey60	grey60
COL6A2	grey60	grey60
COL9A3	grey60	grey60
COX7A1	grey60	grey60
CPA5	grey60	grey60
CPE	grey60	grey60
CPEB4	grey60	grey60
CR2	grey60	grey60
CRIP2	grey60	grey60
CRISP2	grey60	grey60
CRMP1	grey60	grey60
CRNDE	grey60	grey60
CRYBB1	grey60	grey60
CRYZ	grey60	grey60
CSF1R	grey60	grey60
CST7	grey60	grey60
CTAG1A	grey60	grey60
CTSG	grey60	grey60
CTSL1P8	grey60	grey60
CTSL2	grey60	grey60
CTTNBP2	grey60	grey60
CXCL10	grey60	grey60
CXCL9	grey60	grey60
CXCR5	grey60	grey60
CXCR7	grey60	grey60
CXorf68	grey60	grey60
CYB5R2	grey60	grey60
CYP1B1-AS1	grey60	grey60
CYP26A1	grey60	grey60
CYP27A1	grey60	grey60
CYP4F12	grey60	grey60
CYP4V2	grey60	grey60
CYS1	grey60	grey60
DACH1	grey60	grey60
DCAF4L1	grey60	grey60
DDO	grey60	grey60
DDTL	grey60	grey60
DDX11L10	grey60	grey60
DDX11L9	grey60	grey60
DDX3Y	grey60	grey60
DDX43	grey60	grey60
DDX60	grey60	grey60
DEFA3	grey60	grey60
DEFA4	grey60	grey60
DEFA8P	grey60	grey60
DEPDC7	grey60	grey60
DGAT2	grey60	grey60
DGKH	grey60	grey60
DHCR24	grey60	grey60
DIRC3	grey60	grey60
DLL1	grey60	grey60
DMRTC2	grey60	grey60
DNAJC6	grey60	grey60
DNASE1L3	grey60	grey60
DOCK4	grey60	grey60
DOK6	grey60	grey60
DPPA4	grey60	grey60
DPY19L1P1	grey60	grey60
DPY19L2P2	grey60	grey60
DQX1	grey60	grey60
DSC1	grey60	grey60
DSP	grey60	grey60
DTX1	grey60	grey60
DUSP2	grey60	grey60
DUSP5	grey60	grey60
DUSP5P	grey60	grey60
E2F1	grey60	grey60
E2F5	grey60	grey60
EBI3	grey60	grey60
ECHDC3	grey60	grey60
EEF1A2	grey60	grey60
EFHA2	grey60	grey60
EFS	grey60	grey60
EGR1	grey60	grey60
EGR2	grey60	grey60
EGR3	grey60	grey60
EIF1AY	grey60	grey60
ELANE	grey60	grey60
ELOVL2	grey60	grey60
EMP1	grey60	grey60
EMR3	grey60	grey60
ENC1	grey60	grey60
ENPP2	grey60	grey60
ENTPD7	grey60	grey60
EPAS1	grey60	grey60
EPB42	grey60	grey60
EPHA1	grey60	grey60
EPHB1	grey60	grey60
EPS8	grey60	grey60
EPSTI1	grey60	grey60
ERAP2	grey60	grey60
EREG	grey60	grey60
ESRG	grey60	grey60
ETS2	grey60	grey60
ETV7	grey60	grey60
EXOC3L2	grey60	grey60
FA2H	grey60	grey60
FAM106A	grey60	grey60
FAM129C	grey60	grey60
FAM131B	grey60	grey60
FAM149A	grey60	grey60
FAM151B	grey60	grey60
FAM169B	grey60	grey60
FAM177B	grey60	grey60
FAM184B	grey60	grey60
FAM196A	grey60	grey60
FAM196B	grey60	grey60
FAM198B	grey60	grey60
FAM20A	grey60	grey60
FAM26F	grey60	grey60
FAM3B	grey60	grey60
FAM46C	grey60	grey60
FAM58BP	grey60	grey60
FAM64A	grey60	grey60
FAM83D	grey60	grey60
FAP	grey60	grey60
FBLL1	grey60	grey60
FBLN2	grey60	grey60
FBN2	grey60	grey60
FBXL22	grey60	grey60
FBXO16	grey60	grey60
FCER1A	grey60	grey60
FCGBP	grey60	grey60
FCRLA	grey60	grey60
FEZ1	grey60	grey60
FGD6	grey60	grey60
FGF13	grey60	grey60
FGF8	grey60	grey60
FHDC1	grey60	grey60
FHIT	grey60	grey60
FLJ20444	grey60	grey60
FLJ20518	grey60	grey60
FLJ25917	grey60	grey60
FLJ36644	grey60	grey60
FLJ36848	grey60	grey60
FLJ37448	grey60	grey60
FLJ37638	grey60	grey60
FLJ38379	grey60	grey60
FLJ44635	grey60	grey60
FLJ46446	grey60	grey60
FLJ46875	grey60	grey60
FLT3	grey60	grey60
FMN1	grey60	grey60
FMO1	grey60	grey60
FOLR3	grey60	grey60
FONG	grey60	grey60
FOS	grey60	grey60
FOXI1	grey60	grey60
FOXJ1	grey60	grey60
FPR3	grey60	grey60
FSCN2	grey60	grey60
G0S2	grey60	grey60
GABRE	grey60	grey60
GABRP	grey60	grey60
GADD45G	grey60	grey60
GAFA3	grey60	grey60
GALR3	grey60	grey60
GAS2L3	grey60	grey60
GAS6	grey60	grey60
GATA2	grey60	grey60
GATM	grey60	grey60
GBP1	grey60	grey60
GBP1P1	grey60	grey60
GBP5	grey60	grey60
GCKR	grey60	grey60
GCM1	grey60	grey60
GDF10	grey60	grey60
GFPT2	grey60	grey60
GFRA2	grey60	grey60
GGT5	grey60	grey60
GGTA1P	grey60	grey60
GJB6	grey60	grey60
GLB1L2	grey60	grey60
GLDC	grey60	grey60
GLDN	grey60	grey60
GLOD5	grey60	grey60
GLUL	grey60	grey60
GNAT2	grey60	grey60
GOLGA6C	grey60	grey60
GP5	grey60	grey60
GPER	grey60	grey60
GPR15	grey60	grey60
GPR162	grey60	grey60
GPR20	grey60	grey60
GPR34	grey60	grey60
GPR55	grey60	grey60
GRAMD1C	grey60	grey60
GREM2	grey60	grey60
GRID2	grey60	grey60
GRM2	grey60	grey60
GRTP1	grey60	grey60
GSC	grey60	grey60
GSG2	grey60	grey60
GSTM3	grey60	grey60
GSTM4	grey60	grey60
GSTM5	grey60	grey60
GSTT1	grey60	grey60
GTSCR1	grey60	grey60
GUCY1B2	grey60	grey60
GYPB	grey60	grey60
GYPE	grey60	grey60
H1F0	grey60	grey60
HAL	grey60	grey60
HAMP	grey60	grey60
HAUS3	grey60	grey60
HBA2	grey60	grey60
HBBP1	grey60	grey60
HBD	grey60	grey60
HBE1	grey60	grey60
HBEGF	grey60	grey60
HBG1	grey60	grey60
HBM	grey60	grey60
HBQ1	grey60	grey60
HCAR2	grey60	grey60
HCAR3	grey60	grey60
HDC	grey60	grey60
HEMGN	grey60	grey60
HEPACAM2	grey60	grey60
HERC5	grey60	grey60
HES4	grey60	grey60
HEY1	grey60	grey60
HIST1H1A	grey60	grey60
HIST1H1B	grey60	grey60
HIST1H1T	grey60	grey60
HIST4H4	grey60	grey60
HLA-DPB2	grey60	grey60
HLA-DQA1	grey60	grey60
HLA-DQA2	grey60	grey60
HLA-DQB1	grey60	grey60
HLA-DQB2	grey60	grey60
HLA-DRA	grey60	grey60
HLA-DRB4	grey60	grey60
HLA-DRB5	grey60	grey60
HLA-DRB6	grey60	grey60
HLF	grey60	grey60
HMGB3P1	grey60	grey60
HORMAD1	grey60	grey60
HOXA3	grey60	grey60
HOXA5	grey60	grey60
HOXB6	grey60	grey60
HOXB9	grey60	grey60
HP	grey60	grey60
HPCAL4	grey60	grey60
HPGD	grey60	grey60
HPN	grey60	grey60
HPR	grey60	grey60
HRASLS2	grey60	grey60
HRH4	grey60	grey60
HRK	grey60	grey60
HS3ST1	grey60	grey60
HSD11B1	grey60	grey60
HSD3B7	grey60	grey60
HSPA2	grey60	grey60
HSPB3	grey60	grey60
HTR1F	grey60	grey60
HTRA1	grey60	grey60
HULC	grey60	grey60
human	grey60	grey60
IDO1	grey60	grey60
IDO2	grey60	grey60
IFI27	grey60	grey60
IFI44	grey60	grey60
IFI44L	grey60	grey60
IFI6	grey60	grey60
IFIT1	grey60	grey60
IFIT1B	grey60	grey60
IFIT2	grey60	grey60
IFIT3	grey60	grey60
IFITM10	grey60	grey60
IGFBP2	grey60	grey60
IGJ	grey60	grey60
IGLL5	grey60	grey60
IL10	grey60	grey60
IL37	grey60	grey60
IL3RA	grey60	grey60
IL4I1	grey60	grey60
IL5RA	grey60	grey60
IL8	grey60	grey60
INHBA	grey60	grey60
IRF1	grey60	grey60
IRF4	grey60	grey60
IRF5	grey60	grey60
IRS2	grey60	grey60
IRX3	grey60	grey60
ISM1	grey60	grey60
ITGA7	grey60	grey60
ITGAD	grey60	grey60
ITGB4	grey60	grey60
ITLN1	grey60	grey60
ITLN2	grey60	grey60
JSRP1	grey60	grey60
JUP	grey60	grey60
KAL1	grey60	grey60
KANK2	grey60	grey60
KAZN	grey60	grey60
KCNG1	grey60	grey60
KCNH8	grey60	grey60
KCNK7	grey60	grey60
KCNMA1	grey60	grey60
KCNN3	grey60	grey60
KCNQ1DN	grey60	grey60
KDM5D	grey60	grey60
KEL	grey60	grey60
KHDRBS2	grey60	grey60
KIAA0319	grey60	grey60
KIAA0408	grey60	grey60
KIAA1324L	grey60	grey60
KIR2DL2	grey60	grey60
KIR2DS2	grey60	grey60
KIR2DS3	grey60	grey60
KISS1R	grey60	grey60
KL	grey60	grey60
KLC3	grey60	grey60
KLF1	grey60	grey60
KLHDC8A	grey60	grey60
KLHL30	grey60	grey60
KLK1	grey60	grey60
KRT1	grey60	grey60
KRT23	grey60	grey60
KRT72	grey60	grey60
KRT80	grey60	grey60
KRTAP4-11	grey60	grey60
KRTAP4-2	grey60	grey60
L1TD1	grey60	grey60
LAIR2	grey60	grey60
LAMP3	grey60	grey60
LARGE	grey60	grey60
LAYN	grey60	grey60
LCN10	grey60	grey60
LCN15	grey60	grey60
LDHC	grey60	grey60
LDHD	grey60	grey60
LDLRAD2	grey60	grey60
LEPREL1	grey60	grey60
LGALS2	grey60	grey60
LGR4	grey60	grey60
LGSN	grey60	grey60
LILRA3	grey60	grey60
LILRB5	grey60	grey60
LIM2	grey60	grey60
LINC00111	grey60	grey60
LINC00189	grey60	grey60
LINC00200	grey60	grey60
LINC00230A	grey60	grey60
LINC00282	grey60	grey60
LINC00482	grey60	grey60
LINGO2	grey60	grey60
LIPC	grey60	grey60
LIPN	grey60	grey60
LOC100127983	grey60	grey60
LOC100128098	grey60	grey60
LOC100128126	grey60	grey60
LOC100128333	grey60	grey60
LOC100128501	grey60	grey60
LOC100128590	grey60	grey60
LOC100128607	grey60	grey60
LOC100128644	grey60	grey60
LOC100129280	grey60	grey60
LOC100129662	grey60	grey60
LOC100129940	grey60	grey60
LOC100129960	grey60	grey60
LOC100129973	grey60	grey60
LOC100130155	grey60	grey60
LOC100130458	grey60	grey60
LOC100130811	grey60	grey60
LOC100130887	grey60	grey60
LOC100130920	grey60	grey60
LOC100131000	grey60	grey60
LOC100131043	grey60	grey60
LOC100131094	grey60	grey60
LOC100131702	grey60	grey60
LOC100131726	grey60	grey60
LOC100131820	grey60	grey60
LOC100131822	grey60	grey60
LOC100132111	grey60	grey60
LOC100132368	grey60	grey60
LOC100133190	grey60	grey60
LOC100134256	grey60	grey60
LOC100134317	grey60	grey60
LOC100240734	grey60	grey60
LOC100270746	grey60	grey60
LOC100287559	grey60	grey60
LOC100288018	grey60	grey60
LOC100288273	grey60	grey60
LOC100289455	grey60	grey60
LOC100292909	grey60	grey60
LOC100293977	grey60	grey60
LOC100302650	grey60	grey60
LOC100505585	grey60	grey60
LOC100505594	grey60	grey60
LOC100505613	grey60	grey60
LOC100505716	grey60	grey60
LOC100505736	grey60	grey60
LOC100505797	grey60	grey60
LOC100505813	grey60	grey60
LOC100505882	grey60	grey60
LOC100505974	grey60	grey60
LOC100505976	grey60	grey60
LOC100506003	grey60	grey60
LOC100506029	grey60	grey60
LOC100506071	grey60	grey60
LOC100506157	grey60	grey60
LOC100506159	grey60	grey60
LOC100506220	grey60	grey60
LOC100506229	grey60	grey60
LOC100506303	grey60	grey60
LOC100506546	grey60	grey60
LOC100506641	grey60	grey60
LOC100506740	grey60	grey60
LOC100506914	grey60	grey60
LOC100506942	grey60	grey60
LOC100507025	grey60	grey60
LOC100507039	grey60	grey60
LOC100507195	grey60	grey60
LOC100507196	grey60	grey60
LOC100507228	grey60	grey60
LOC100507312	grey60	grey60
LOC100507380	grey60	grey60
LOC100507494	grey60	grey60
LOC100507525	grey60	grey60
LOC100507575	grey60	grey60
LOC100507639	grey60	grey60
LOC100507800	grey60	grey60
LOC100509100	grey60	grey60
LOC100509121	grey60	grey60
LOC100509175	grey60	grey60
LOC100509976	grey60	grey60
LOC100510007	grey60	grey60
LOC100652760	grey60	grey60
LOC100652766	grey60	grey60
LOC100652849	grey60	grey60
LOC100652883	grey60	grey60
LOC100652895	grey60	grey60
LOC100652903	grey60	grey60
LOC100652947	grey60	grey60
LOC100652951	grey60	grey60
LOC100652952	grey60	grey60
LOC100653030	grey60	grey60
LOC100653193	grey60	grey60
LOC100653210	grey60	grey60
LOC100653245	grey60	grey60
LOC145216	grey60	grey60
LOC148824	grey60	grey60
LOC152225	grey60	grey60
LOC152286	grey60	grey60
LOC200772	grey60	grey60
LOC253039	grey60	grey60
LOC254099	grey60	grey60
LOC257358	grey60	grey60
LOC280665	grey60	grey60
LOC283089	grey60	grey60
LOC283454	grey60	grey60
LOC283553	grey60	grey60
LOC283663	grey60	grey60
LOC283683	grey60	grey60
LOC283710	grey60	grey60
LOC283713	grey60	grey60
LOC284263	grey60	grey60
LOC285181	grey60	grey60
LOC285965	grey60	grey60
LOC286058	grey60	grey60
LOC286087	grey60	grey60
LOC286238	grey60	grey60
LOC338620	grey60	grey60
LOC338817	grey60	grey60
LOC339975	grey60	grey60
LOC339988	grey60	grey60
LOC340037	grey60	grey60
LOC375196	grey60	grey60
LOC388588	grey60	grey60
LOC388780	grey60	grey60
LOC389247	grey60	grey60
LOC391322	grey60	grey60
LOC391766	grey60	grey60
LOC391767	grey60	grey60
LOC400548	grey60	grey60
LOC400680	grey60	grey60
LOC400682	grey60	grey60
LOC400768	grey60	grey60
LOC401317	grey60	grey60
LOC401847	grey60	grey60
LOC497257	grey60	grey60
LOC641518	grey60	grey60
LOC643529	grey60	grey60
LOC644339	grey60	grey60
LOC644450	grey60	grey60
LOC645195	grey60	grey60
LOC645638	grey60	grey60
LOC646719	grey60	grey60
LOC646890	grey60	grey60
LOC651536	grey60	grey60
LOC654433	grey60	grey60
LOC678655	grey60	grey60
LOC728052	grey60	grey60
LOC728228	grey60	grey60
LOC728705	grey60	grey60
LOC729040	grey60	grey60
LOC729187	grey60	grey60
LOC729264	grey60	grey60
LOC729291	grey60	grey60
LOC729451	grey60	grey60
LOC729468	grey60	grey60
LOC729603	grey60	grey60
LOC729706	grey60	grey60
LOC729870	grey60	grey60
LOC729966	grey60	grey60
LOC730020	grey60	grey60
LOC731779	grey60	grey60
LPL	grey60	grey60
LRRC32	grey60	grey60
LRRC36	grey60	grey60
LRRC3C	grey60	grey60
LRRC70	grey60	grey60
LRRN1	grey60	grey60
LRRN4CL	grey60	grey60
LTF	grey60	grey60
LY6G6C	grey60	grey60
LYPD2	grey60	grey60
LYPD5	grey60	grey60
LYVE1	grey60	grey60
MADCAM1	grey60	grey60
MAFF	grey60	grey60
MAGED4B	grey60	grey60
MAOA	grey60	grey60
MAP3K15	grey60	grey60
MAPK8IP1	grey60	grey60
MARCO	grey60	grey60
MCAM	grey60	grey60
MDGA1	grey60	grey60
MERTK	grey60	grey60
MET	grey60	grey60
METTL7B	grey60	grey60
MFAP4	grey60	grey60
MGAT3	grey60	grey60
MGC24103	grey60	grey60
MGC40069	grey60	grey60
MGP	grey60	grey60
MGST1	grey60	grey60
MIA	grey60	grey60
MIR600HG	grey60	grey60
MKRN3	grey60	grey60
MLF1IP	grey60	grey60
MLXIPL	grey60	grey60
MME	grey60	grey60
MMP27	grey60	grey60
MMP8	grey60	grey60
MOXD1	grey60	grey60
MPO	grey60	grey60
MPP3	grey60	grey60
MPV17L	grey60	grey60
MRAP2	grey60	grey60
MRAS	grey60	grey60
MRC1	grey60	grey60
MRVI1-AS1	grey60	grey60
MS4A1	grey60	grey60
MS4A3	grey60	grey60
MS4A4A	grey60	grey60
MS4A4E	grey60	grey60
MS4A7	grey60	grey60
MT1G	grey60	grey60
MT1M	grey60	grey60
MTRNR2L9	grey60	grey60
MUC20	grey60	grey60
MUCL1	grey60	grey60
MX1	grey60	grey60
MYBPH	grey60	grey60
MYBPHL	grey60	grey60
MYEF2	grey60	grey60
MYH11	grey60	grey60
MYOD1	grey60	grey60
MYOM2	grey60	grey60
MYZAP	grey60	grey60
MZB1	grey60	grey60
NAP1L3	grey60	grey60
NAPSA	grey60	grey60
NCAPG	grey60	grey60
NCRNA00083	grey60	grey60
NCRNA00185	grey60	grey60
NDN	grey60	grey60
NECAB2	grey60	grey60
NEURL3	grey60	grey60
NFE4	grey60	grey60
NIPAL4	grey60	grey60
NKG7	grey60	grey60
NLRP3	grey60	grey60
NLRP7	grey60	grey60
NMU	grey60	grey60
NNMT	grey60	grey60
NOTCH3	grey60	grey60
NOV	grey60	grey60
NPHS2	grey60	grey60
NR1H4	grey60	grey60
NRG1	grey60	grey60
NRN1	grey60	grey60
NT5DC4	grey60	grey60
NTN4	grey60	grey60
NTSR1	grey60	grey60
NUP210L	grey60	grey60
NXF3	grey60	grey60
NXPH4	grey60	grey60
OAS3	grey60	grey60
OCLN	grey60	grey60
ODZ1	grey60	grey60
OLFM4	grey60	grey60
OLIG1	grey60	grey60
OLR1	grey60	grey60
OOEP	grey60	grey60
OR2M7	grey60	grey60
OR2W3	grey60	grey60
OR4C6	grey60	grey60
OR7D2	grey60	grey60
OR7E5P	grey60	grey60
ORAI2	grey60	grey60
OSBP2	grey60	grey60
OSBPL10	grey60	grey60
OTX1	grey60	grey60
OXGR1	grey60	grey60
OXTR	grey60	grey60
P2RX6P	grey60	grey60
P2RY1	grey60	grey60
P2RY14	grey60	grey60
P51957	grey60	grey60
PADI4	grey60	grey60
PADI6	grey60	grey60
PAGE2	grey60	grey60
PAGE2B	grey60	grey60
PAPL	grey60	grey60
PAWR	grey60	grey60
PBX2	grey60	grey60
PCBP3-OT1	grey60	grey60
PCDH12	grey60	grey60
PCOLCE2	grey60	grey60
PDE2A	grey60	grey60
PDE6H	grey60	grey60
PDHA2	grey60	grey60
PDZD3	grey60	grey60
PDZK1IP1	grey60	grey60
PERP	grey60	grey60
PGLYRP1	grey60	grey60
PGM5	grey60	grey60
PHLDA2	grey60	grey60
PHOSPHO1	grey60	grey60
PHYHD1	grey60	grey60
PI3	grey60	grey60
PID1	grey60	grey60
PIK3R3	grey60	grey60
PIR	grey60	grey60
PKP2	grey60	grey60
PKP3	grey60	grey60
PLA2G7	grey60	grey60
PLD4	grey60	grey60
PLEK2	grey60	grey60
PLEKHG1	grey60	grey60
PLK2	grey60	grey60
PNMA3	grey60	grey60
PNMAL1	grey60	grey60
PNMT	grey60	grey60
POM121L4P	grey60	grey60
POT1	grey60	grey60
PP14571	grey60	grey60
PPAP2B	grey60	grey60
PPARG	grey60	grey60
PPARGC1A	grey60	grey60
PPEF1	grey60	grey60
PPP1R17	grey60	grey60
PPP1R27	grey60	grey60
PRG1	grey60	grey60
PRG2	grey60	grey60
PRKCDBP	grey60	grey60
PRL	grey60	grey60
PROCR	grey60	grey60
PRPH2	grey60	grey60
PRR19	grey60	grey60
PRRT4	grey60	grey60
PRSS50	grey60	grey60
PRTN3	grey60	grey60
PSMA8	grey60	grey60
PSORS1C3	grey60	grey60
PSPH	grey60	grey60
PSPHP1	grey60	grey60
PTER	grey60	grey60
PTGDR2	grey60	grey60
PTGFR	grey60	grey60
PTGFRN	grey60	grey60
PTGS2	grey60	grey60
PTMS	grey60	grey60
PTPN13	grey60	grey60
PTPRH	grey60	grey60
PVALB	grey60	grey60
PXDN	grey60	grey60
Q3KR39	grey60	grey60
Q5D1D6	grey60	grey60
Q8LKN9	grey60	grey60
RAB13	grey60	grey60
RAB26	grey60	grey60
RAB40B	grey60	grey60
RAB7B	grey60	grey60
RADIL	grey60	grey60
RAI2	grey60	grey60
RALGDS	grey60	grey60
RASIP1	grey60	grey60
RBM26-AS1	grey60	grey60
RBP4	grey60	grey60
RBP7	grey60	grey60
RBSG2	grey60	grey60
RCOR2	grey60	grey60
RCVRN	grey60	grey60
RELA	grey60	grey60
RFPL2	grey60	grey60
RFPL4A	grey60	grey60
RGMA	grey60	grey60
RGPD1	grey60	grey60
RGS1	grey60	grey60
RGS19	grey60	grey60
RHAG	grey60	grey60
RHCE	grey60	grey60
RHD	grey60	grey60
RHOXF1	grey60	grey60
RIBC2	grey60	grey60
RIT1	grey60	grey60
RNASE1	grey60	grey60
RNASE2	grey60	grey60
RNASE3	grey60	grey60
RNASE4	grey60	grey60
RND2	grey60	grey60
RNF182	grey60	grey60
RNU12	grey60	grey60
RPGRIP1	grey60	grey60
RPL23AP32	grey60	grey60
RPL27A	grey60	grey60
RPL36AP33	grey60	grey60
RPS4Y1	grey60	grey60
RPS4Y2	grey60	grey60
RRM2	grey60	grey60
RSAD2	grey60	grey60
RUNDC3B	grey60	grey60
RYR2	grey60	grey60
S100A3	grey60	grey60
S100A5	grey60	grey60
S100B	grey60	grey60
S1PR3	grey60	grey60
SAMSN1	grey60	grey60
SCARF1	grey60	grey60
SCARNA10	grey60	grey60
SCHIP1	grey60	grey60
SCML1	grey60	grey60
SCN1B	grey60	grey60
SCN2B	grey60	grey60
SCN3A	grey60	grey60
SCN8A	grey60	grey60
SCRG1	grey60	grey60
SDC1	grey60	grey60
SEC1	grey60	grey60
SELENBP1	grey60	grey60
SELL	grey60	grey60
SEMA5A	grey60	grey60
SEMG1	grey60	grey60
2026-09-04	grey60	grey60
SERPINA2	grey60	grey60
SERPINB10	grey60	grey60
SERPINB9	grey60	grey60
SERPINC1	grey60	grey60
SEZ6L	grey60	grey60
SFN	grey60	grey60
SFTPD	grey60	grey60
SGCE	grey60	grey60
SH3PXD2B	grey60	grey60
SH3RF1	grey60	grey60
SHOX	grey60	grey60
SIGLEC1	grey60	grey60
SIGLEC10	grey60	grey60
SIGLEC12	grey60	grey60
SIGLEC14	grey60	grey60
SIPA1L3	grey60	grey60
SLC10A2	grey60	grey60
SLC16A14	grey60	grey60
SLC22A13	grey60	grey60
SLC22A16	grey60	grey60
SLC25A39	grey60	grey60
SLC25A41	grey60	grey60
SLC28A3	grey60	grey60
SLC35F3	grey60	grey60
SLC38A11	grey60	grey60
SLC39A8	grey60	grey60
SLC46A2	grey60	grey60
SLC4A1	grey60	grey60
SLC4A10	grey60	grey60
SLC4A3	grey60	grey60
SLC4A7	grey60	grey60
SLC5A10	grey60	grey60
SLC5A11	grey60	grey60
SLC6A17	grey60	grey60
SLC7A10	grey60	grey60
SLC7A11	grey60	grey60
SLC7A5	grey60	grey60
SLCO2B1	grey60	grey60
SLCO4A1	grey60	grey60
SLPI	grey60	grey60
SMAD1	grey60	grey60
SMAD6	grey60	grey60
SMPD3	grey60	grey60
SMPDL3A	grey60	grey60
SNORA21	grey60	grey60
SNORA71B	grey60	grey60
SNORD119	grey60	grey60
SNORD125	grey60	grey60
SNORD24	grey60	grey60
SNORD28	grey60	grey60
SNORD29	grey60	grey60
SNORD33	grey60	grey60
SNORD37	grey60	grey60
SNORD41	grey60	grey60
SNORD55	grey60	grey60
SNORD56B	grey60	grey60
SNORD59A	grey60	grey60
SNORD59B	grey60	grey60
SNORD61	grey60	grey60
SNORD66	grey60	grey60
SNORD72	grey60	grey60
SNORD82	grey60	grey60
SNTG2	grey60	grey60
SOAT2	grey60	grey60
SPAG4	grey60	grey60
SPDYA	grey60	grey60
SPIB	grey60	grey60
SPINK2	grey60	grey60
SPINT1	grey60	grey60
SPOCK1	grey60	grey60
SPON1	grey60	grey60
SPP1	grey60	grey60
SPRED1	grey60	grey60
SPTA1	grey60	grey60
SRGAP1	grey60	grey60
ST7-AS1	grey60	grey60
ST8SIA5	grey60	grey60
STAB1	grey60	grey60
STAP1	grey60	grey60
STC1	grey60	grey60
STGC3	grey60	grey60
STYK1	grey60	grey60
SUCNR1	grey60	grey60
SULF2	grey60	grey60
SULT1B1	grey60	grey60
SUMO1P3	grey60	grey60
SYCP2L	grey60	grey60
TACSTD2	grey60	grey60
TARM1	grey60	grey60
TAS2R20	grey60	grey60
TAS2R60	grey60	grey60
TBC1D16	grey60	grey60
TCF7L1	grey60	grey60
TCL1A	grey60	grey60
TCN1	grey60	grey60
TCN2	grey60	grey60
TCTEX1D1	grey60	grey60
TEPP	grey60	grey60
TFCP2L1	grey60	grey60
TFPI2	grey60	grey60
TGFBI	grey60	grey60
THEM5	grey60	grey60
THNSL2	grey60	grey60
TIFAB	grey60	grey60
TIGD6	grey60	grey60
TIMD4	grey60	grey60
TIMP3	grey60	grey60
TLR4	grey60	grey60
TLR8-AS1	grey60	grey60
TMC4	grey60	grey60
TMC5	grey60	grey60
TMED8	grey60	grey60
TMEM119	grey60	grey60
TMEM156	grey60	grey60
TMEM169	grey60	grey60
TMEM17	grey60	grey60
TMEM176A	grey60	grey60
TMEM176B	grey60	grey60
TMEM200A	grey60	grey60
TMEM45B	grey60	grey60
TMEM51	grey60	grey60
TMEM54	grey60	grey60
TMEM63C	grey60	grey60
TMEM65	grey60	grey60
TMOD1	grey60	grey60
TMSB4Y	grey60	grey60
TMTC1	grey60	grey60
TNFRSF13B	grey60	grey60
TNFRSF17	grey60	grey60
TNFRSF9	grey60	grey60
TNFSF9	grey60	grey60
TNNT1	grey60	grey60
TNNT3	grey60	grey60
TOMM20L	grey60	grey60
TPBG	grey60	grey60
TPPP	grey60	grey60
TPPP3	grey60	grey60
TPSG1	grey60	grey60
TREML2P1	grey60	grey60
TREML4	grey60	grey60
TRH	grey60	grey60
TRIB1	grey60	grey60
TRIM71	grey60	grey60
TRNP1	grey60	grey60
TSIX	grey60	grey60
TSKS	grey60	grey60
TSPAN13	grey60	grey60
TSPY26P	grey60	grey60
TTC24	grey60	grey60
TTC25	grey60	grey60
TTTY15	grey60	grey60
TTTY16	grey60	grey60
TTYH2	grey60	grey60
TUBB3	grey60	grey60
TUBBP5	grey60	grey60
TXLNG2P	grey60	grey60
TXNDC5	grey60	grey60
UBD	grey60	grey60
UCA1	grey60	grey60
UCN2	grey60	grey60
UGT2B15	grey60	grey60
UGT8	grey60	grey60
UNC13C	grey60	grey60
UNC45B	grey60	grey60
UNC5B	grey60	grey60
USP18	grey60	grey60
USP41	grey60	grey60
USP9Y	grey60	grey60
UTS2	grey60	grey60
UTS2R	grey60	grey60
UTY	grey60	grey60
VASN	grey60	grey60
VCX2	grey60	grey60
VMO1	grey60	grey60
VPREB1	grey60	grey60
VPREB3	grey60	grey60
VSIG4	grey60	grey60
VSIG8	grey60	grey60
VSTM1	grey60	grey60
VTRNA1-2	grey60	grey60
WBSCR27	grey60	grey60
WDR86	grey60	grey60
WNT3	grey60	grey60
WWC1	grey60	grey60
XAF1	grey60	grey60
XIST	grey60	grey60
XKR3	grey60	grey60
XLOC_000218	grey60	grey60
XLOC_000292	grey60	grey60
XLOC_000346	grey60	grey60
XLOC_000357	grey60	grey60
XLOC_000379	grey60	grey60
XLOC_000540	grey60	grey60
XLOC_000604	grey60	grey60
XLOC_000627	grey60	grey60
XLOC_000735	grey60	grey60
XLOC_000755	grey60	grey60
XLOC_000978	grey60	grey60
XLOC_001067	grey60	grey60
XLOC_001146	grey60	grey60
XLOC_001148	grey60	grey60
XLOC_001254	grey60	grey60
XLOC_001374	grey60	grey60
XLOC_001430	grey60	grey60
XLOC_001517	grey60	grey60
XLOC_001560	grey60	grey60
XLOC_001966	grey60	grey60
XLOC_001995	grey60	grey60
XLOC_002054	grey60	grey60
XLOC_002080	grey60	grey60
XLOC_002124	grey60	grey60
XLOC_002125	grey60	grey60
XLOC_002170	grey60	grey60
XLOC_002277	grey60	grey60
XLOC_002342	grey60	grey60
XLOC_002471	grey60	grey60
XLOC_002701	grey60	grey60
XLOC_002860	grey60	grey60
XLOC_003166	grey60	grey60
XLOC_003181	grey60	grey60
XLOC_003262	grey60	grey60
XLOC_003298	grey60	grey60
XLOC_003364	grey60	grey60
XLOC_003367	grey60	grey60
XLOC_003383	grey60	grey60
XLOC_003400	grey60	grey60
XLOC_003514	grey60	grey60
XLOC_003734	grey60	grey60
XLOC_003805	grey60	grey60
XLOC_004023	grey60	grey60
XLOC_004057	grey60	grey60
XLOC_004294	grey60	grey60
XLOC_004439	grey60	grey60
XLOC_004574	grey60	grey60
XLOC_004635	grey60	grey60
XLOC_004669	grey60	grey60
XLOC_004689	grey60	grey60
XLOC_004767	grey60	grey60
XLOC_004847	grey60	grey60
XLOC_004923	grey60	grey60
XLOC_004939	grey60	grey60
XLOC_005026	grey60	grey60
XLOC_005147	grey60	grey60
XLOC_005183	grey60	grey60
XLOC_005442	grey60	grey60
XLOC_005448	grey60	grey60
XLOC_005473	grey60	grey60
XLOC_005530	grey60	grey60
XLOC_005559	grey60	grey60
XLOC_005590	grey60	grey60
XLOC_005678	grey60	grey60
XLOC_005681	grey60	grey60
XLOC_005716	grey60	grey60
XLOC_005780	grey60	grey60
XLOC_005901	grey60	grey60
XLOC_005942	grey60	grey60
XLOC_005976	grey60	grey60
XLOC_006303	grey60	grey60
XLOC_006338	grey60	grey60
XLOC_006438	grey60	grey60
XLOC_006491	grey60	grey60
XLOC_006597	grey60	grey60
XLOC_006623	grey60	grey60
XLOC_006664	grey60	grey60
XLOC_006670	grey60	grey60
XLOC_006680	grey60	grey60
XLOC_006704	grey60	grey60
XLOC_006774	grey60	grey60
XLOC_006808	grey60	grey60
XLOC_006846	grey60	grey60
XLOC_006858	grey60	grey60
XLOC_006892	grey60	grey60
XLOC_006948	grey60	grey60
XLOC_007018	grey60	grey60
XLOC_007181	grey60	grey60
XLOC_007221	grey60	grey60
XLOC_007377	grey60	grey60
XLOC_007388	grey60	grey60
XLOC_007413	grey60	grey60
XLOC_007554	grey60	grey60
XLOC_007565	grey60	grey60
XLOC_007571	grey60	grey60
XLOC_007680	grey60	grey60
XLOC_007700	grey60	grey60
XLOC_007767	grey60	grey60
XLOC_007776	grey60	grey60
XLOC_007911	grey60	grey60
XLOC_007918	grey60	grey60
XLOC_008015	grey60	grey60
XLOC_008149	grey60	grey60
XLOC_008185	grey60	grey60
XLOC_008216	grey60	grey60
XLOC_008276	grey60	grey60
XLOC_008277	grey60	grey60
XLOC_008323	grey60	grey60
XLOC_008347	grey60	grey60
XLOC_008574	grey60	grey60
XLOC_008615	grey60	grey60
XLOC_008644	grey60	grey60
XLOC_008662	grey60	grey60
XLOC_008678	grey60	grey60
XLOC_008679	grey60	grey60
XLOC_008760	grey60	grey60
XLOC_008902	grey60	grey60
XLOC_008925	grey60	grey60
XLOC_008995	grey60	grey60
XLOC_009007	grey60	grey60
XLOC_009013	grey60	grey60
XLOC_009139	grey60	grey60
XLOC_009167	grey60	grey60
XLOC_009437	grey60	grey60
XLOC_009457	grey60	grey60
XLOC_009463	grey60	grey60
XLOC_009498	grey60	grey60
XLOC_009601	grey60	grey60
XLOC_009606	grey60	grey60
XLOC_009643	grey60	grey60
XLOC_009649	grey60	grey60
XLOC_009659	grey60	grey60
XLOC_009725	grey60	grey60
XLOC_009727	grey60	grey60
XLOC_009800	grey60	grey60
XLOC_009826	grey60	grey60
XLOC_009880	grey60	grey60
XLOC_009898	grey60	grey60
XLOC_010031	grey60	grey60
XLOC_010052	grey60	grey60
XLOC_010053	grey60	grey60
XLOC_010078	grey60	grey60
XLOC_010190	grey60	grey60
XLOC_010245	grey60	grey60
XLOC_010301	grey60	grey60
XLOC_010361	grey60	grey60
XLOC_010378	grey60	grey60
XLOC_010389	grey60	grey60
XLOC_010517	grey60	grey60
XLOC_010544	grey60	grey60
XLOC_010591	grey60	grey60
XLOC_010617	grey60	grey60
XLOC_010718	grey60	grey60
XLOC_011080	grey60	grey60
XLOC_011081	grey60	grey60
XLOC_011193	grey60	grey60
XLOC_011201	grey60	grey60
XLOC_011348	grey60	grey60
XLOC_011378	grey60	grey60
XLOC_011486	grey60	grey60
XLOC_011488	grey60	grey60
XLOC_011513	grey60	grey60
XLOC_011578	grey60	grey60
XLOC_011655	grey60	grey60
XLOC_011681	grey60	grey60
XLOC_011728	grey60	grey60
XLOC_011806	grey60	grey60
XLOC_012073	grey60	grey60
XLOC_012209	grey60	grey60
XLOC_012366	grey60	grey60
XLOC_012575	grey60	grey60
XLOC_012590	grey60	grey60
XLOC_012621	grey60	grey60
XLOC_012624	grey60	grey60
XLOC_012642	grey60	grey60
XLOC_012694	grey60	grey60
XLOC_012727	grey60	grey60
XLOC_012765	grey60	grey60
XLOC_012912	grey60	grey60
XLOC_013041	grey60	grey60
XLOC_013064	grey60	grey60
XLOC_013218	grey60	grey60
XLOC_013240	grey60	grey60
XLOC_013356	grey60	grey60
XLOC_013445	grey60	grey60
XLOC_013475	grey60	grey60
XLOC_013489	grey60	grey60
XLOC_013531	grey60	grey60
XLOC_013555	grey60	grey60
XLOC_013560	grey60	grey60
XLOC_013577	grey60	grey60
XLOC_013688	grey60	grey60
XLOC_013695	grey60	grey60
XLOC_013711	grey60	grey60
XLOC_013815	grey60	grey60
XLOC_013931	grey60	grey60
XLOC_013940	grey60	grey60
XLOC_014096	grey60	grey60
XLOC_014244	grey60	grey60
XLOC_014354	grey60	grey60
XLOC_014388	grey60	grey60
XLOC_014396	grey60	grey60
XLOC_014513	grey60	grey60
XLOC_l2_000792	grey60	grey60
XLOC_l2_000804	grey60	grey60
XLOC_l2_000945	grey60	grey60
XLOC_l2_001085	grey60	grey60
XLOC_l2_001810	grey60	grey60
XLOC_l2_002351	grey60	grey60
XLOC_l2_002537	grey60	grey60
XLOC_l2_003881	grey60	grey60
XLOC_l2_004317	grey60	grey60
XLOC_l2_004562	grey60	grey60
XLOC_l2_004605	grey60	grey60
XLOC_l2_004859	grey60	grey60
XLOC_l2_004867	grey60	grey60
XLOC_l2_004940	grey60	grey60
XLOC_l2_005076	grey60	grey60
XLOC_l2_005393	grey60	grey60
XLOC_l2_005428	grey60	grey60
XLOC_l2_005490	grey60	grey60
XLOC_l2_005804	grey60	grey60
XLOC_l2_006101	grey60	grey60
XLOC_l2_006651	grey60	grey60
XLOC_l2_006926	grey60	grey60
XLOC_l2_006944	grey60	grey60
XLOC_l2_006954	grey60	grey60
XLOC_l2_007204	grey60	grey60
XLOC_l2_007424	grey60	grey60
XLOC_l2_007543	grey60	grey60
XLOC_l2_007783	grey60	grey60
XLOC_l2_008352	grey60	grey60
XLOC_l2_008976	grey60	grey60
XLOC_l2_009028	grey60	grey60
XLOC_l2_009281	grey60	grey60
XLOC_l2_009456	grey60	grey60
XLOC_l2_009947	grey60	grey60
XLOC_l2_010064	grey60	grey60
XLOC_l2_010915	grey60	grey60
XLOC_l2_011291	grey60	grey60
XLOC_l2_011399	grey60	grey60
XLOC_l2_011669	grey60	grey60
XLOC_l2_011871	grey60	grey60
XLOC_l2_012150	grey60	grey60
XLOC_l2_012835	grey60	grey60
XLOC_l2_013293	grey60	grey60
XLOC_l2_013547	grey60	grey60
XLOC_l2_013650	grey60	grey60
XLOC_l2_014423	grey60	grey60
XLOC_l2_014785	grey60	grey60
XLOC_l2_014797	grey60	grey60
XLOC_l2_014832	grey60	grey60
XLOC_l2_014835	grey60	grey60
XLOC_l2_015178	grey60	grey60
XLOC_l2_015212	grey60	grey60
XLOC_l2_015216	grey60	grey60
XLOC_l2_015849	grey60	grey60
XLOC_l2_015892	grey60	grey60
XLOC_l2_015901	grey60	grey60
ZBTB16	grey60	grey60
ZDBF2	grey60	grey60
ZFP57	grey60	grey60
ZFR2	grey60	grey60
ZFY	grey60	grey60
ZNF107	grey60	grey60
ZNF215	grey60	grey60
ZNF541	grey60	grey60
ZNF608	grey60	grey60

## Sheet: overlapping genes
The intersection of the DEGs and the WGCNA module contained 374 genes.
1	ACOX2
2	ACVRL1
3	ADAMTS2
4	ADAMTS5
5	AIFM3
6	ALOX15B
7	AMPH
8	ANKRD34B
9	ANKRD55
10	ANO5
11	ANXA8L2
12	APCDD1
13	APOBEC3A
14	AREG
15	ARHGAP22
16	ARHGEF10L
17	ASGR2
18	AXIN2
19	BAIAP3
20	BEND5
21	BEX1
22	C10orf10
23	C11orf80
24	C15orf38
25	C17orf28
26	C1QA
27	C1QB
28	C1QC
29	C3orf14
30	C4orf10
31	C8orf31
32	C9orf123
33	CACNG6
34	CAMK2N1
35	CAMP
36	CD14
37	CD163
38	CD22
39	CD24
40	CD274
41	CD36
42	CD3E
43	CDC42BPA
44	CDC42EP1
45	CDKN1C
46	CES1
47	CES1P2
48	CFB
49	CFD
50	CHI3L1
51	CHRM4
52	CKM
53	CLEC10A
54	CLEC12B
55	CLEC18C
56	CLEC4E
57	CLGN
58	CLMP
59	CNKSR1
60	COL6A2
61	COX7A1
62	CPE
63	CSF1R
64	CST7
65	CTSG
66	CTSL1P8
67	CTTNBP2
68	CXCR7
69	CYB5R2
70	CYP27A1
71	CYS1
72	DACH1
73	DDO
74	DPY19L1P1
75	DUSP2
76	E2F5
77	EGR2
78	EIF1AY
79	EMP1
80	ENC1
81	EPS8
82	EREG
83	FAM131B
84	FAM184B
85	FAM198B
86	FAM20A
87	FAM26F
88	FBN2
89	FBXL22
90	FCRLA
91	FGD6
92	FLJ36848
93	FLJ37448
94	FLJ38379
95	FLJ46446
96	FLT3
97	FMN1
98	FOLR3
99	FPR3
100	GABRE
101	GAS6
102	GFRA2
103	GP5
104	GPER
105	GPR162
106	GPR20
107	GPR34
108	HAUS3
109	HEMGN
110	HES4
111	HEY1
112	HIST1H1A
113	HIST1H1B
114	HIST1H1T
115	HP
116	HPR
117	HRASLS2
118	HSD3B7
119	HTRA1
120	IFI27
121	IFI44L
122	IGFBP2
123	IGLL5
124	IL10
125	IL3RA
126	IL4I1
127	IRF4
128	IRF5
129	KANK2
130	KIR2DL2
131	KIR2DS2
132	KIR2DS3
133	KRT80
134	L1TD1
135	LARGE
136	LDHD
137	LGALS2
138	LILRA3
139	LILRB5
140	LINC00189
141	LINC00282
142	LINC00482
143	LOC100128333
144	LOC100128607
145	LOC100129280
146	LOC100131822
147	LOC100132111
148	LOC100240734
149	LOC100506157
150	LOC100507196
151	LOC100507312
152	LOC100507575
153	LOC100507639
154	LOC100507800
155	LOC100652903
156	LOC100653210
157	LOC148824
158	LOC283710
159	LOC375196
160	LOC389247
161	LOC391322
162	LOC400548
163	LOC401847
164	LOC497257
165	LOC644450
166	LOC728052
167	LOC729264
168	LOC729451
169	LOC730020
170	LPL
171	LTF
172	MAOA
173	MAPK8IP1
174	MARCO
175	MERTK
176	METTL7B
177	MFAP4
178	MGST1
179	MIR600HG
180	MKRN3
181	MLXIPL
182	MPP3
183	MPV17L
184	MRAS
185	MRC1
186	MS4A4A
187	MS4A7
188	MT1G
189	MT1M
190	MYH11
191	MZB1
192	NAPSA
193	NLRP3
194	NOTCH3
195	NR1H4
196	NRG1
197	NT5DC4
198	NTSR1
199	OXGR1
200	PAPL
201	PAWR
202	PCOLCE2
203	PDE2A
204	PERP
205	PHLDA2
206	PID1
207	PIR
208	PKP2
209	PLA2G7
210	PLEKHG1
211	PLK2
212	PPAP2B
213	PPARG
214	PPARGC1A
215	PPP1R17
216	PRKCDBP
217	PRL
218	PTGFR
219	PTGFRN
220	RAB40B
221	RAB7B
222	RBP4
223	RBP7
224	RELA
225	RGMA
226	RGS19
227	RNASE1
228	RNASE2
229	RNASE3
230	RNASE4
231	RPS4Y1
232	RPS4Y2
233	RSAD2
234	S1PR3
235	SCHIP1
236	SERPINB9
237	SFTPD
238	SH3PXD2B
239	SH3RF1
240	SIGLEC14
241	SLC22A16
242	SLC38A11
243	SLC39A8
244	SLC46A2
245	SLC4A10
246	SLCO2B1
247	SMAD1
248	SMAD6
249	SMPDL3A
250	SNORD28
251	SNORD37
252	SNORD56B
253	SNORD72
254	SPOCK1
255	SPP1
256	SPRED1
257	ST8SIA5
258	STAB1
259	SULF2
260	TBC1D16
261	TCN2
262	TGFBI
263	TIMD4
264	TLR4
265	TMEM156
266	TMEM169
267	TMEM176A
268	TMEM45B
269	TMEM51
270	TMEM54
271	TMTC1
272	TNFRSF13B
273	TNNT1
274	UNC5B
275	USP9Y
276	VCX2
277	VMO1
278	VSIG4
279	VSTM1
280	XLOC_000604
281	XLOC_001374
282	XLOC_001430
283	XLOC_001560
284	XLOC_002054
285	XLOC_004439
286	XLOC_004574
287	XLOC_006338
288	XLOC_006774
289	XLOC_007388
290	XLOC_007413
291	XLOC_007700
292	XLOC_008149
293	XLOC_008185
294	XLOC_008323
295	XLOC_008644
296	XLOC_008760
297	XLOC_008995
298	XLOC_009463
299	XLOC_009649
300	XLOC_009727
301	XLOC_009800
302	XLOC_009880
303	XLOC_010378
304	XLOC_010517
305	XLOC_010544
306	XLOC_010591
307	XLOC_011378
308	XLOC_012073
309	XLOC_012624
310	XLOC_012694
311	XLOC_013475
312	XLOC_013695
313	XLOC_013940
314	XLOC_014096
315	XLOC_l2_000804
316	XLOC_l2_001085
317	XLOC_l2_003881
318	XLOC_l2_004859
319	XLOC_l2_005490
320	XLOC_l2_006944
321	XLOC_l2_007424
322	XLOC_l2_007783
323	XLOC_l2_010915
324	XLOC_l2_011291
325	XLOC_l2_013293
326	XLOC_l2_013650
327	ADM
328	AQP9
329	ARG1
330	ARHGEF40
331	B3GNT5
332	BCL3
333	BMX
334	C19orf59
335	CCDC13
336	CXCR2
337	F12
338	GALNT14
339	GPR84
340	GRB10
341	INHBB
342	KCNJ2
343	KLHL2
344	LOC100653058
345	LOC100653060
346	LOC284751
347	LOC389634
348	LRG1
349	LRRC4
350	MMP9
351	MRVI1
352	NFKBIZ
353	OPLAH
354	PLIN4
355	PROK2
356	PTPRE
357	RETN
358	RFX2
359	S100P
360	SLC2A14
361	SLC36A1
362	SOCS3
363	TBC1D8
364	TDRD9
365	TNFAIP6
366	TRIM25
367	TRPM2
368	VNN1
369	XLOC_000087
370	XLOC_000572
371	XLOC_002793
372	XLOC_004032
373	XLOC_l2_000001
374	XLOC_l2_007456
